# Supplementary material for: LncRNA MILIP links YBX1 to translational activation of Snai1 and promotes metastasis in clear cell renal cell carcinoma
Source: J Exp Clin Cancer Res. 2022 Aug 26;41:260. doi: 10.1186/s13046-022-02452-9 (PMC9414127; doi:10.1186/s13046-022-02452-9)
Supplement: Supplementary file 1 — Additional file 1. [file 13046_2022_2452_MOESM1_ESM.xlsx]

## Sheet: siMILIP vs sictrl total
gene_id	sictrl_1	sictrl_2	sictrl_3	siMILIP_1	siMILIP_2	siMILIP_3
A1BG	1.82598	1.13788	0.981014	1.96082	1.70202	1.54127
A1CF	0	0	0.00499392	0.0105276	0	0
A2M	0	0	0	0	0	0
A2ML1	0	0	0	0	0	0
A3GALT2	0	0	0	0	0	0
A4GALT	3.40504	3.56216	3.88741	4.27551	4.33059	3.86391
A4GNT	0	0	0	0	0	0
AAAS	16.5127	14.5864	16.2227	10.6336	10.401	10.8394
AACS	8.98909	8.79695	9.31837	9.02156	9.49552	9.34405
AADAC	0	0.0320463	0	0	0.0343837	0
AADACL2	0	0	0	0	0	0
AADACL3	0	0	0	0	0	0
AADACL4	0	0	0	0	0	0
AADAT	3.22688	2.13838	2.6427	1.57295	1.89093	1.37893
AAED1	13.1703	11.267	11.6438	12.0938	12.6967	12.4818
AAGAB	12.8648	11.7393	12.7541	10.629	11.2276	9.68591
AAK1	2.99331	3.29709	2.82523	2.8232	3.44335	3.0771
AAMDC	0.719975	1.10978	0.941516	1.23595	1.45128	1.55792
AAMP	33.9507	32.9899	36.6274	26.4496	25.9216	23.7842
AANAT	0.00842448	0.0252647	0	0	0.0164489	0
AAR2	11.0623	10.638	11.2483	13.2597	12.8752	12.8707
AARD	0.399296	0.458248	0.530063	0.347815	0.17536	0.395131
AARS	90.6103	90.1039	89.9269	94.7074	92.781	88.4256
AARS2	1.52304	1.06839	1.60952	2.11784	1.992	2.12419
AARSD1	11.1347	9.69974	10.8029	8.80281	9.3576	9.68597
AASDH	2.4299	2.26892	2.45762	2.37794	2.43682	2.66832
AASDHPPT	13.7071	13.3085	13.2204	10.8459	11.3573	10.675
AASS	2.70315	2.31928	2.366	1.91676	2.33389	2.40454
AATF	35.9185	37.2314	36.311	30.8745	28.5557	27.1239
AATK	0.133644	0.138751	0.153018	0.123295	0.100291	0.172398
ABAT	0.01608	0.0568259	0.0317013	0.0326846	0.0327475	0.0168086
ABCA1	6.18004	6.12395	6.19998	3.49963	3.81265	3.93754
ABCA10	0.0868517	0.097431	0.100597	0.0611095	0.090789	0.0358486
ABCA12	8.17787	8.91784	8.28343	6.66471	7.17147	6.68522
ABCA13	0.0443737	0.033774	0.0587012	0.0273197	0.0555956	0.0548157
ABCA2	3.88394	4.12943	3.85587	4.57557	4.94795	5.30555
ABCA3	0.282167	0.186526	0.161293	0.287237	0.339762	0.261799
ABCA4	0.00543217	0.0109682	0	0.00547091	0	0.00556929
ABCA5	1.46846	1.4078	1.45494	1.38767	1.53558	1.47456
ABCA6	0.0116339	0.00601235	0	0	0.00655566	0.0211536
ABCA7	0.19725	0.219109	0.268202	0.278205	0.265582	0.309314
ABCA8	0	0	0	0	0	0
ABCA9	0	0.0301311	0	0	0	0
ABCB1	3.07546	3.06309	3.76162	3.22512	2.95294	3.84284
ABCB10	9.62086	9.69689	9.04135	3.15853	3.23183	3.1686
ABCB11	0.00716773	0.00730275	0	0	0	0
ABCB4	0.0988474	0.190311	0.18991	0.169671	0.113409	0.126528
ABCB5	0	0	0	0	0.00692704	0.0147914
ABCB6	11.0904	11.7135	10.3005	10.8849	10.1319	9.98534
ABCB7	6.88014	7.71788	7.309	6.01494	6.38201	6.40269
ABCB8	3.47778	3.99231	4.15486	3.92546	4.5021	3.94031
ABCB9	0.56407	0.641412	0.795389	0.954188	0.933207	0.956461
ABCC1	22.9617	22.805	22.8203	24.2829	24.928	25.1518
ABCC10	1.19203	1.38899	1.2786	0.88961	0.995877	1.03961
ABCC11	0.0285292	0.0386052	0	0.00974049	0.00992955	0
ABCC12	0	0	0	0	0	0
ABCC2	3.85641	3.57143	3.73566	3.57504	3.67463	3.84709
ABCC3	23.4185	23.1129	23.8826	21.0945	19.8476	24.2711
ABCC4	11.2405	10.9534	11.572	10.0821	10.0614	10.3763
ABCC5	5.47564	5.86013	6.11624	5.6859	5.93146	5.82843
ABCC6	0.40319	0.342436	0.471064	0.342095	0.303504	0.50141
ABCC8	0	0	0	0	0	0
ABCC9	1.48927	1.45392	1.57201	1.55637	1.5021	1.48793
ABCD1	2.66633	1.99876	2.36466	4.14913	4.01538	4.15888
ABCD2	0.00296781	0.0030913	0	0	0	0
ABCD3	7.52642	7.71174	7.63596	6.76167	6.76598	7.84592
ABCD4	2.09675	2.0183	1.79706	2.0697	1.92035	2.09571
ABCE1	66.3155	66.2653	64.1512	30.7339	31.5094	30.5917
ABCF1	21.0213	20.3441	20.9347	13.4005	13.6854	12.8362
ABCF2	27.11	26.75	26.8951	26.7762	26.0115	25.7172
ABCF3	10.4753	9.45608	9.7707	14.1904	14.518	15.0075
ABCG1	0	0.00432221	0	0.00870618	0	0.00441874
ABCG2	3.34569	3.44808	3.37983	3.75129	3.40386	3.3143
ABCG4	0.0107937	0	0.0106064	0	0	0
ABCG5	0	0	0	0	0	0
ABCG8	0	0	0	0	0	0
ABHD1	0.108703	0.054297	0	0	0.0805745	0.0270136
ABHD10	15.3457	14.6978	14.3888	17.0956	16.4516	18.0648
ABHD11	3.58379	3.51567	3.65884	3.18087	3.32957	2.57545
ABHD12	5.72426	5.39698	5.76873	5.06193	5.34975	5.72527
ABHD12B	0	0	0	0	0	0
ABHD13	4.35122	3.55598	3.43514	3.11283	3.10704	3.2764
ABHD14A	3.23771	2.59444	3.12752	1.80373	2.82676	2.459
ABHD14A-ACY1	1.87e-05	0.000187198	0.198726	0.00393651	1.64e-05	2.11e-05
ABHD14B	14.477	13.212	15.835	15.2742	14.2657	14.6329
ABHD15	2.47029	2.48043	2.86008	2.41693	2.78663	3.07619
ABHD16A	4.88305	4.45073	4.60392	4.73029	4.20202	4.94836
ABHD16B	0	0	0	0	0	0
ABHD17A	3.90856	3.57187	3.5866	4.25835	4.31493	3.98776
ABHD17B	3.58268	3.54912	2.60913	2.51415	2.75292	3.2895
ABHD17C	8.32307	7.59906	7.73636	5.71392	6.40029	5.94401
ABHD18	0.86013	1.00844	0.91107	0.822873	0.914583	0.905397
ABHD2	21.2281	22.824	21.4236	16.6119	17.5947	16.2844
ABHD3	3.30799	3.01721	2.39725	2.34731	2.95139	3.31085
ABHD4	17.8758	16.3896	18.7234	6.87933	5.9855	7.13004
ABHD5	4.3295	4.34066	4.26455	4.74063	4.60237	4.60151
ABHD6	1.18135	1.33056	0.92093	0.865982	0.922886	0.608944
ABHD8	6.40194	3.94868	4.72651	5.14687	5.42305	4.3994
ABI1	10.5544	10.394	10.5298	12.6788	12.2871	12.1181
ABI2	11.2847	11.5623	10.5379	7.24162	8.0944	7.77923
ABI3	0.0222448	0	0	0	0	0
ABI3BP	6.45109	7.02337	6.72557	9.16292	8.90602	9.90572
ABL1	14.3997	14.5542	14.484	17.145	18.259	17.4058
ABL2	13.9614	15.7661	13.2889	8.80914	10.1932	8.95322
ABLIM1	7.80347	7.44664	8.36709	7.56119	7.72038	7.3948
ABLIM2	0.00903042	0	0.0266727	0.0180789	0	0
ABLIM3	5.82657	6.3725	5.91881	10.1901	10.505	9.07399
ABO	0.0317854	0.0622242	0.123043	0.0305913	0.175476	0.0285996
ABR	4.57628	4.67425	4.50246	4.22478	4.31865	3.8195
ABRA	0	0	0	0	0	0
ABRACL	23.1579	26.1233	24.3199	20.7976	18.9526	20.2938
ABRAXAS1	3.61038	3.68741	3.83569	5.09888	4.13349	4.39535
ABRAXAS2	13.2098	14.5889	12.3517	9.86234	10.1312	10.2057
ABT1	11.8252	10.0215	11.0492	11.3502	12.2944	11.6237
ABTB1	1.72373	1.51538	1.70822	2.45218	2.59424	2.59126
ABTB2	7.64602	8.21855	7.31364	6.90291	7.18974	6.02927
ACAA1	5.04748	4.97926	6.01507	6.64406	5.41038	7.01455
ACAA2	5.98173	5.76024	6.2721	5.90267	5.49992	6.52249
ACACA	6.14767	6.02793	6.69682	5.56649	6.31521	6.99081
ACACB	0.230573	0.325555	0.284838	0.259324	0.250576	0.310702
ACAD10	2.45332	2.49123	2.83207	3.67872	3.2541	3.58612
ACAD11	2.49684	3.29363	2.67896	3.28467	3.68449	3.67872
ACAD8	1.0137	1.23704	1.07272	1.1309	1.35906	1.06292
ACAD9	12.946	12.2615	13.5726	15.7314	14.9485	16.4173
ACADL	0.0635917	0.0973295	0.0942956	0.0661969	0.0514226	0.181225
ACADM	10.0013	11.1842	9.88177	9.20105	9.62547	9.70056
ACADS	2.00436	1.6131	1.76524	1.88639	1.95984	2.09029
ACADSB	3.12278	3.58601	2.95356	3.50037	3.07629	3.11564
ACADVL	21.1802	22.4614	22.1816	25.9714	23.7245	22.9009
ACAN	0	0	0	0	0	0
ACAP1	0.0182106	0	0.0177449	0.0899034	0	0.0345765
ACAP2	10.2115	12.2207	10.4614	11.6168	12.6041	11.2826
ACAP3	3.01705	2.67505	2.91941	3.92103	4.37801	4.56051
ACAT1	10.2318	9.92967	10.8109	9.69094	8.84469	10.6061
ACAT2	20.3057	17.8113	20.8501	15.9772	16.7094	18.1224
ACBD3	40.4469	43.9574	38.0372	67.9454	68.2107	67.9431
ACBD4	0.428687	0.600938	0.654072	0.672695	0.800226	0.893599
ACBD5	7.05311	6.59796	6.90671	7.85622	8.14526	8.46716
ACBD6	68.3553	62.4683	60.8144	64.3062	60.9301	60.0178
ACBD7	2.2537	1.84536	1.6346	1.59694	1.89763	1.61851
ACCS	0.845064	0.96679	0.946129	1.13977	1.17893	0.931499
ACCSL	0	0	0	0	0	0
ACD	9.71441	8.88423	8.47638	8.49637	8.90972	8.99049
ACE	0.00811901	0.0162038	0.0160071	0.0320201	0	0.0150572
ACE2	0.0252422	0.00861517	0.0165922	0.0261582	0.0644469	0.0196414
ACER1	0	0	0	0	0	0
ACER2	1.2227	1.01987	1.12156	0.737092	0.853428	0.76947
ACER3	5.37154	5.44212	5.16997	3.82802	3.48018	3.71808
ACHE	0.446649	0.350649	0.349209	0.29255	0.221882	0.196058
ACIN1	10.7568	10.4423	10.3177	12.2606	11.6048	11.9843
ACKR1	0	0	0	0	0	0
ACKR2	0.0426252	0	0.0417197	0.021521	0	0
ACKR3	0.0233497	0.0468743	0.0459178	0	0	0.0698436
ACKR4	0.820012	1.13835	0.952648	0.796719	0.702997	0.784331
ACLY	96.8672	91.8757	97.9797	76.0585	76.5528	76.765
ACMSD	0.102719	0.0522958	0.042272	0.0881093	0.10961	0.115472
ACO1	76.4287	75.0089	77.2315	67.5772	63.8204	64.5215
ACO2	11.5127	10.2539	11.8063	21.9374	18.9401	19.9293
ACOD1	0	0	0	0	0	0
ACOT1	0.40868	0.655359	0.551889	0.510629	0.444844	0.410187
ACOT11	0.454432	0.601146	0.822873	0.519673	0.418442	0.539579
ACOT12	0	0	0	0	0	0
ACOT13	2.56146	2.47379	2.33254	3.79865	3.51674	4.50188
ACOT2	2.87474	2.70174	3.25125	2.01378	2.79946	2.53329
ACOT4	0.106965	0.106711	0.104768	0.106048	0.0695664	0
ACOT6	0	0	0	0	0	0
ACOT7	25.1877	23.642	23.6528	23.7134	26.5383	24.9492
ACOT8	3.58171	3.57886	3.07349	1.28369	1.5881	1.747
ACOT9	12.0143	12.2355	11.9697	10.7653	11.0893	11.2012
ACOX1	8.52599	8.66078	8.23127	10.6098	10.8417	10.5211
ACOX2	0.133491	0.0948771	0.205125	0.0950729	0.166195	0.129562
ACOX3	4.07536	4.32242	4.41644	4.48449	4.45819	4.531
ACOXL	0.0030124	0	0	0.00311905	0	0.00334873
ACP1	71.0291	68.1482	72.4851	85.8539	88.0997	83.753
ACP2	4.60571	4.49099	4.4966	2.73825	3.42602	2.54917
ACP4	0	0	0	0	0	0
ACP5	0.687489	0.659006	0.675607	0.825304	0.924113	1.00146
ACP6	0.505574	0.492786	0.627645	0.33059	0.403589	0.467615
ACP7	0.0208721	0.0521097	0.0512598	0.041944	0.0815557	0.0308458
ACPP	0	0.0104541	0	0	0	0.0233648
ACR	0	0	0	0	0	0
ACRBP	0	0	0	0	0	0
ACRV1	0	0.0441126	0.0428436	0	0	0
ACSBG1	0	0	0	0	0	0
ACSBG2	0.0127135	0	0	0.0128723	0	0
ACSF2	1.49341	1.82496	1.72868	2.58333	2.50908	2.70765
ACSF3	0.825741	0.857317	0.847871	0.786185	0.724559	0.881307
ACSL1	28.1946	28.3017	29.2954	30.3907	28.8875	31.3921
ACSL3	20.9545	20.5207	21.6759	21.9454	22.0038	24.8098
ACSL4	44.7423	44.8247	42.6191	50.8611	49.9093	52.7752
ACSL5	2.91853	2.6136	2.82791	2.46407	1.90236	2.30842
ACSL6	0.0964858	0.145046	0.132733	0.0387114	0.0323976	0.059685
ACSM1	0	0	0	0	0	0
ACSM2A	0	0	0	0	0	0
ACSM2B	0	0	0	0	0	0
ACSM3	0.330181	0.303396	0.428083	0.74406	0.782735	0.580071
ACSM4	0	0	0	0	0	0
ACSM5	0	0	0	0.0142864	0	0
ACSM6	0.0544982	0	0	0	0.0275042	0.0281817
ACSS1	2.3563	2.01721	2.07825	3.97531	3.47777	3.64589
ACSS2	5.71505	4.90951	5.44301	6.64268	6.96922	7.89805
ACSS3	0.70949	0.668141	0.755714	0.959236	0.970468	1.12032
ACTA1	0	0	0.0660884	0	0	0.060324
ACTA2	2.7762	2.79696	3.88001	6.38379	5.39674	7.15054
ACTB	1631.47	1478.35	1594.17	1731.74	1635.24	1638.51
ACTBL2	0.851239	0.842221	0.889728	0.693359	0.67498	0.920496
ACTC1	0.0272201	0.0277016	0	0.0139669	0.0574016	0
ACTG1	1718.78	1635.02	1758.79	1676.5	1614.48	1729.58
ACTG2	0	0	0	0	0.0351031	0
ACTL10	0.121357	0.233238	0.0387443	0.0779506	0.178511	0.10342
ACTL6A	47.4501	43.4193	45.7877	42.7394	41.8499	43.9937
ACTL6B	0	0	0	0	0	0
ACTL7A	0	0	0	0	0	0
ACTL7B	0	0	0	0	0	0
ACTL8	0.126042	0.21807	0.214729	0.157278	0.0303888	0.0608568
ACTL9	0	0	0	0	0	0
ACTN1	39.7234	37.5522	40.975	29.733	29.5219	31.4606
ACTN2	0.775643	0.834553	0.821708	0.595049	0.797309	0.478711
ACTN3	0	0	0	0	0	0
ACTN4	113.927	107.481	117.153	94.8802	96.2643	102.611
ACTR10	15.9094	14.1161	16.1649	14.0944	12.3789	13.2241
ACTR1A	50.8061	48.5823	49.5957	47.5067	47.02	44.9724
ACTR1B	4.92726	4.33164	5.36265	6.24706	6.37593	6.52878
ACTR2	162.357	163.945	160.554	136.072	130.667	132.058
ACTR3	93.801	93.694	91.7065	78.9662	77.3152	79.3238
ACTR3B	0.919292	0.894876	1.1313	0.742454	0.855378	0.645951
ACTR3C	0.324252	0.310525	0.279707	0.349129	0.4364	0.475017
ACTR5	4.81977	4.43612	4.75043	4.17305	4.74941	4.73946
ACTR6	7.2102	5.93532	6.01309	5.09951	6.26112	5.97128
ACTR8	2.02729	2.00961	2.25911	2.29995	2.29214	2.15831
ACTRT1	0	0	0	0	0	0
ACTRT2	0	0	0	0	0	0
ACTRT3	1.92201	2.08028	2.33003	1.84985	1.77605	1.95264
ACVR1	14.3932	14.1965	13.7931	10.4938	10.7093	10.7118
ACVR1B	4.15254	4.70015	4.72344	3.80256	3.58444	3.68031
ACVR1C	0.140639	0.073207	0.0893054	0.108702	0.110514	0.119587
ACVR2A	2.06018	1.82348	1.84913	1.59695	1.67709	1.71929
ACVR2B	0.55703	0.607964	0.520175	0.707333	0.750231	0.650631
ACVRL1	0.0331921	0	0.0108714	0.0110473	0	0.0105789
ACY1	9.45864	10.2484	9.75969	12.1506	10.953	11.1519
ACY3	0.376391	0.11169	0.257889	0.146563	0.280669	0.205486
ACYP1	2.50586	2.84666	2.92427	1.13417	1.27703	0.772967
ACYP2	0.274893	0.331827	0.288454	0.269529	0.386749	0.352235
ADA	12.1591	11.1632	13.6604	5.94545	5.85267	5.58967
ADA2	0	0.0164217	0.0240996	0	0	0.0248174
ADAD1	0	0	0	0	0	0
ADAD2	0	0	0	0	0	0
ADAL	1.60042	1.31456	1.39116	1.14807	1.13848	1.54665
ADAM10	37.0502	36.1183	36.0622	38.2081	35.8914	37.9155
ADAM11	0.1462	0.174421	0.23029	0.0385359	0.0733626	0.0450999
ADAM12	2.8295	2.91035	2.61005	3.43418	3.92795	3.78958
ADAM15	10.4684	9.71839	9.51746	16.7682	17.9148	16.7603
ADAM17	24.2011	25.7397	23.6492	27.9653	27.6736	28.9854
ADAM18	0	0	0	0	0	0
ADAM19	4.9778	4.93275	4.99754	5.43666	6.14037	5.67708
ADAM2	0	0	0	0	0	0
ADAM20	0	0.00728897	0.00351336	0	0.00783655	0
ADAM21	0.131414	0.076432	0.221494	0	0.120778	0.0846613
ADAM22	0.369667	0.365477	0.408012	0.348142	0.294622	0.331231
ADAM23	1.29947	0.991747	1.11094	1.04967	1.12084	1.03608
ADAM28	0.0803719	0.0591865	0.0569879	0.072103	0.0894088	0.0682767
ADAM29	0	0	0	0	0	0
ADAM30	0	0	0	0	0	0
ADAM32	0.190843	0.0351693	0.135098	0.107152	0.151255	0.242021
ADAM33	0	0	0	0	0	0
ADAM7	0	0	0	0	0	0
ADAM8	0.2729	0.183512	0.168597	0.294099	0.298742	0.349221
ADAM9	111.377	107.137	111.312	103.56	99.9555	116.028
ADAMDEC1	0	0	0	0	0	0
ADAMTS1	39.7535	42.014	40.2211	39.1093	40.625	40.6326
ADAMTS10	0.656254	0.369788	0.345011	0.418024	0.581011	0.613038
ADAMTS12	11.2283	11.1736	11.5761	11.8392	12.6397	12.7425
ADAMTS13	0.063791	0.10773	0.169	0.215818	0.0760077	0.132042
ADAMTS14	0	0.00705998	0.006984	0	0	0
ADAMTS15	2.0494	1.31617	2.16759	4.31285	4.03206	5.50563
ADAMTS16	2.54263	2.80327	2.81472	2.4127	2.06025	2.54675
ADAMTS17	0.00206987	0	0	0.00210447	0	0
ADAMTS18	0.0796077	0.0483958	0.117544	0.114047	0.124368	0.120551
ADAMTS19	0.0108483	0.0111648	0.0107684	0.00566596	0	0.0125598
ADAMTS2	0	0	0	0	0	0
ADAMTS20	0	0	0.00579254	0	0.00644508	0.00685062
ADAMTS3	4.69764	4.71227	5.13518	6.04425	6.07551	7.37638
ADAMTS4	0.0123094	0.0122241	0.0120504	0	0	0
ADAMTS5	0.759928	0.644663	0.592147	0.731202	0.857719	0.808447
ADAMTS6	0.291558	0.352479	0.43295	0.137681	0.186747	0.127703
ADAMTS7	0.463209	0.484297	0.392544	0.383942	0.439287	0.335454
ADAMTS8	0	0	0	0.0263325	0.0248257	0
ADAMTS9	4.30902	4.58296	3.97552	4.88207	5.5694	4.48501
ADAMTSL1	0.961571	1.00423	0.888681	1.27351	1.38674	1.14908
ADAMTSL2	0	0	0	0	0	0
ADAMTSL3	0.490359	0.415224	0.401654	0.77591	0.824127	1.03784
ADAMTSL4	0.545423	0.400482	0.5655	0.378313	0.458839	0.290249
ADAMTSL5	0.777963	0.968344	0.979494	1.0926	1.06965	0.927123
ADAP1	0.565788	0.741195	0.598381	0.898652	0.966349	0.716621
ADAP2	3.19437	2.68868	3.02808	1.56966	1.4736	1.52828
ADAR	36.0505	36.8291	38.0745	39.5158	41.3622	40.7752
ADARB1	0.380832	0.447973	0.454835	0.578124	0.740928	0.710255
ADARB2	0	0	0	0	0	0
ADAT1	9.06566	8.75581	8.86695	7.30634	7.25632	7.45304
ADAT2	1.1048	1.49664	1.23522	0.659268	0.735824	0.749639
ADAT3	1.24335	1.97646	1.3298	0.816264	1.00034	0.615339
ADCK1	0.885718	0.987162	0.921394	0.68126	0.733311	0.803179
ADCK2	5.79068	6.03559	5.61823	6.25177	5.87759	6.53091
ADCK5	1.10774	1.61903	1.5017	1.54274	1.73912	1.38868
ADCY1	0	0	0	0	0	0
ADCY10	0.00486482	0.00998719	0.0144572	0.0303346	0.0584348	0.044819
ADCY2	0	0	0	0	0	0
ADCY3	6.52692	6.78512	6.56606	6.52908	7.77762	7.37483
ADCY4	0	0	0	0	0	0
ADCY5	0.00569762	0	0	0.00568957	0	0.0054696
ADCY6	6.02091	5.9101	6.32714	7.34604	7.38991	8.43727
ADCY7	8.32035	8.45758	8.07636	9.90324	10.5563	9.78906
ADCY8	0.0691138	0.0693667	0.0970878	0.139266	0.0885144	0.0696236
ADCY9	6.31924	6.72863	6.21473	9.25641	9.33534	8.76469
ADCYAP1	0.0518383	0.10563	0.068207	0.0533859	0.0365598	0.0762732
ADCYAP1R1	0	0	0	0	0	0
ADD1	31.2687	29.3492	32.0135	26.7852	28.5693	28.9586
ADD2	0.140047	0.138223	0.185811	0.0905883	0.121865	0.113929
ADD3	18.2461	17.0496	16.6808	16.0997	14.5072	16.7073
ADGB	0	0	0	0.0041601	0	0
ADGRA1	0	0	0	0	0	0
ADGRA2	0.0268017	0.0177059	0.0263819	0.0264524	0.0581321	0.0729294
ADGRA3	15.7959	15.0022	15.6322	10.8964	11.0101	11.4846
ADGRB1	0	0	0.0198629	0.00992247	0	0.0171341
ADGRB2	3.48133	3.06544	3.93428	3.77463	3.83157	4.54723
ADGRB3	0.0485971	0.0167552	0.0161193	0.0374183	0.0506792	0.0618452
ADGRD1	0	0	0	0	0	0
ADGRD2	0	0	0	0	0	0
ADGRE1	1.05343	1.22034	1.10867	1.19909	0.861876	1.02744
ADGRE2	0	0.0115879	0.0226158	0	0	0.00596124
ADGRE3	0	0	0	0	0	0
ADGRE5	13.0669	12.7262	12.5178	11.9917	11.2076	10.9735
ADGRF1	1.14171	1.35341	1.51298	1.27947	1.36853	1.43494
ADGRF2	0	0.00895717	0.00865226	0.00902798	0.00945647	0
ADGRF3	0.0203612	0.0205333	0.0134372	0.0136498	0.0268821	0.0134669
ADGRF4	1.45229	1.59361	1.48345	1.48743	1.60097	1.80664
ADGRF5	0.0192642	0.0131451	0.00636297	0.00662006	0.00690515	0.029046
ADGRG1	37.0869	35.1527	39.068	44.4041	44.8617	44.8515
ADGRG2	0.032759	0.0588689	0.040715	0.0506426	0.0351595	0.0913258
ADGRG3	0.0969501	0.0439482	0.00869141	0.078858	0.0253448	0.0581405
ADGRG4	0	0.00398111	0	0	0	0
ADGRG5	0	0	0	0	0	0
ADGRG6	6.42979	5.71785	6.67925	5.43244	5.72889	6.95036
ADGRG7	0.012971	0	0	0.0135638	0.0288498	0
ADGRL1	0.43118	0.457592	0.364596	0.288724	0.401849	0.440143
ADGRL2	1.23181	1.13231	1.50472	1.76442	1.57798	1.73776
ADGRL3	0.0142542	0.0236494	0.0198969	0.0120053	0.0160906	0.00689756
ADGRL4	0	0	0	0	0	0
ADGRV1	0.0517032	0.0529053	0.0425523	0.00674036	0.0423769	0.0100114
ADH1A	0	0	0	0	0	0
ADH1B	0	0	0	0	0	0
ADH1C	0.0588493	0	0	0.0301864	0	0.0971055
ADH4	0	0.0461306	0.0666367	0	0	0
ADH5	98.0731	93.7316	97.9757	91.7795	91.7708	97.3297
ADH6	0	0	0	0	0	0
ADH7	0	0	0	0	0	0
ADHFE1	0.738898	0.813522	0.32799	0.648845	0.624257	0.610902
ADI1	11.0379	11.5058	12.36	14.8496	15.4096	14.6694
ADIG	0	0	0	0	0	0
ADIPOQ	0	0	0	0	0	0
ADIPOR1	72.6341	71.3743	71.8042	80.1122	71.9865	70.0729
ADIPOR2	22.3713	22.8414	22.041	4.07887	3.84818	4.14943
ADIRF	0.0948035	0.457304	0.889483	0.536266	0.519337	0.0869541
ADK	7.65475	6.66386	5.64521	6.26056	7.44425	6.89703
ADM	36.1408	40.7908	35.7407	51.4883	49.2171	45.9809
ADM2	0.9536	1.04329	1.06286	1.54612	1.60086	1.7065
ADM5	0.581124	0.152246	0.453417	0.360369	0.399401	0.275382
ADNP	15.0635	15.7954	15.8732	14.2087	15.0496	15.0005
ADNP2	9.48511	9.67183	9.07796	9.50305	9.18281	9.34742
ADO	15.6994	16.1726	15.609	10.7826	8.93796	9.68868
ADORA1	7.64759	6.9388	8.58468	6.98424	6.5467	7.57223
ADORA2A	2.61529	3.45388	3.06741	3.88588	3.73664	2.75784
ADORA2B	1.51437	1.25559	1.59135	2.44216	2.1943	2.19563
ADORA3	0	0	0	0	0.0245502	0
ADPGK	12.196	13.2756	12.1155	14.1878	13.8623	15.0783
ADPRH	0.594028	0.730005	0.584311	0.373268	0.4052	0.50543
ADPRHL1	0	0.0214407	0.190075	0.0856611	0.0623051	0.0415021
ADPRHL2	15.2825	15.5797	15.4038	15.8691	15.4474	15.0622
ADPRM	2.98803	2.74895	2.26629	2.09164	2.2141	1.81972
ADRA1A	0	0	0	0	0	0
ADRA1B	0.429787	0.459511	0.416035	0.321709	0.336703	0.41047
ADRA1D	0	0	0	0.0569971	0	0
ADRA2A	0	0	0	0.020845	0	0.0191612
ADRA2B	0	0	0	0	0	0
ADRA2C	0	0	0.104724	0.0527038	0.0470737	0
ADRB1	0.402239	0.0504183	0.124136	0.358956	0.346459	0.17258
ADRB2	2.24248	1.84722	1.93704	3.8726	3.71076	3.73771
ADRB3	0	0	0	0	0	0
ADRM1	41.1414	39.6217	42.8133	37.79	38.1606	34.8577
ADSL	13.0175	12.6983	12.9654	10.2845	11.4659	11.6549
ADSS	35.989	36.821	33.5025	33.4917	32.3038	32.6642
ADSSL1	0.0393635	0.195262	0.173751	0.116367	0.0932475	0.0738142
ADTRP	0.424013	0.306552	0.302256	0.473646	0.525326	0.548036
AEBP1	0.00836738	0.0166174	0	0	0.00784915	0
AEBP2	7.61113	8.28907	7.43846	7.89329	7.91982	8.27464
AEN	20.1958	21.1998	20.054	26.2567	26.4895	25.277
AES	33.3378	33.6618	32.5772	58.7577	56.7417	54.1861
AFAP1	8.83835	9.39894	8.64662	6.82521	6.73458	6.57843
AFAP1L1	5.95625	5.52235	5.74421	5.17197	5.50696	5.17049
AFAP1L2	3.96827	3.42368	3.99577	2.991	2.6689	3.41193
AFDN	3.33881	3.34386	3.39654	4.78543	4.72901	4.43512
AFF1	6.75205	7.00379	6.37347	6.74771	7.27144	7.35556
AFF2	0	0.00319048	0	0	0	0.00350374
AFF3	1.95775	2.20512	2.09226	2.11678	2.35489	2.18808
AFF4	24.0039	25.2579	23.5409	30.5808	33.0983	31.6558
AFG1L	0.212344	0.172137	0.148399	0.168947	0.173894	0.282539
AFG3L2	23.3786	23.8301	24.0299	43.7098	46.0616	46.0814
AFM	0	0	0	0	0	0
AFMID	6.02204	5.52418	5.88721	5.94945	5.59736	5.7479
AFP	0.984541	1.00386	1.02916	1.17824	0.99758	1.0729
AFTPH	12.3228	12.1514	12.4031	16.4248	15.8051	15.552
AGA	8.68148	8.55492	9.66802	8.57286	8.93972	9.45083
AGAP1	3.31757	3.49836	3.35217	4.6533	4.8206	4.60924
AGAP11	0.185547	0.262217	0.194216	0.300554	0.306939	0.396911
AGAP2	0.0149969	0.0519822	0.029438	0.052052	0.0140604	0.0276812
AGAP3	9.28491	8.92276	9.60458	8.7223	8.27783	8.84369
AGAP4	1.44389	1.9896	2.02764	1.62013	1.6494	1.55558
AGAP5	1.62221	1.5	1.23928	1.75869	1.84687	1.80322
AGAP6	2.4906	2.76417	2.18187	3.0704	2.86837	2.97713
AGAP9	1.87915	1.79589	1.96951	2.26191	2.12883	2.68453
AGBL1	0	0	0	0	0	0.00292592
AGBL2	0.0348026	0.0178556	0.034533	0.062656	0.131711	0.0197251
AGBL3	0.325979	0.327751	0.300251	0.144013	0.161412	0.284942
AGBL4	0	0	0	0	0	0
AGBL5	8.66166	8.49835	8.2524	8.65426	8.16361	9.00147
AGER	0.0219702	0.0637685	0.0208654	0.0423644	0.145616	0.147478
AGFG1	17.7792	18.4211	17.2458	18.2342	18.0544	17.9773
AGFG2	1.62392	1.39445	1.32123	1.18626	1.51583	1.19166
AGGF1	9.13729	9.08803	9.03513	11.6076	11.7076	13.7837
AGK	3.48773	3.43235	3.36239	2.90812	2.93103	3.00285
AGL	2.15291	2.37677	2.42853	1.77164	2.18327	2.00856
AGMAT	0.0349497	0.0706116	0.0863112	0.0177631	0	0
AGMO	0.0540083	0.0283056	0.149161	0.214645	0.133215	0.228481
AGO1	2.57703	2.48578	2.65921	2.47846	2.58166	2.6755
AGO2	10.0594	11.1179	9.67442	5.4197	6.21697	5.76103
AGO3	0.983262	0.824103	0.852978	0.748495	0.923059	0.725702
AGO4	2.14446	2.20791	2.09999	3.01345	2.99918	2.90834
AGPAT1	8.53286	7.93367	8.85672	9.8249	10.0397	10.9782
AGPAT2	19.8494	17.9356	19.9761	18.0896	18.388	16.7402
AGPAT3	10.334	10.3162	11.0798	9.98775	9.66001	10.1186
AGPAT4	4.38508	5.09919	4.41282	5.17548	6.09206	5.1591
AGPAT5	15.1084	14.9265	14.8747	10.2299	9.94589	9.86942
AGPS	12.6481	14.1723	13.8712	10.5377	11.0923	11.0101
AGR2	0.74668	1.0753	0.862266	0.670617	0.523345	0.501324
AGR3	0	0	0	0	0	0
AGRN	57.316	55.5444	61.0099	49.0634	51.5757	53.6738
AGRP	0	0	0	0	0	0
AGT	0.0585062	0.0775801	0.0381276	0.0387366	0.0188608	0.0563398
AGTPBP1	1.49398	1.81471	1.71019	1.54055	1.4818	1.50601
AGTR1	0.511885	0.456506	0.375965	0.55463	0.57375	0.324916
AGTR2	0	0	0	0	0	0
AGTRAP	30.2664	34.4047	31.6919	28.9516	32.1225	29.4043
AGXT	0	0	0	0	0	0
AGXT2	0.407346	0.23786	0.293861	0.152419	0.602619	0.209138
AHCTF1	24.4306	25.0441	23.5398	23.3605	24.264	24.29
AHCY	41.1251	35.6828	37.158	33.7218	33.2649	36.9392
AHCYL1	29.2677	27.9385	28.3971	29.5116	31.0398	30.1735
AHCYL2	2.62206	2.62006	2.61497	2.1137	2.44516	2.50281
AHDC1	2.80162	2.42687	2.58469	2.64862	2.71538	2.83716
AHI1	2.77765	2.6638	2.30936	2.99445	3.50745	3.60713
AHNAK	43.5467	49.7059	45.5982	32.0052	43.3378	47.8729
AHNAK2	4.19682	4.51461	4.26389	5.1667	6.09101	5.88641
AHR	14.8744	15.0691	14.5623	11.544	12.5476	12.043
AHRR	2.29323	2.33941	2.06273	3.71633	3.2166	3.43819
AHSA1	33.7165	32.1862	32.7787	54.6519	52.6635	50.3481
AHSG	0	0.0305406	0	0	0.0296949	0
AHSP	0	0	0.208668	0	0	0
AICDA	0.200355	0.374997	0.148599	0.155641	0.0895334	0.151071
AIDA	53.8383	52.7345	50.1235	47.239	48.8296	44.5854
AIF1	0	0	0	0	0	0
AIF1L	1.41472	1.46701	1.48923	1.57024	1.30059	1.53828
AIFM1	14.277	13.1917	14.5419	15.5017	15.0751	16.9504
AIFM2	13.7206	14.7376	14.4425	9.39544	9.96904	9.40833
AIFM3	0.0219133	0.0428253	0.126869	0.0213034	0.10143	0.0399648
AIG1	1.73341	1.39469	1.56781	1.48754	1.29334	1.35319
AIM2	0.0141883	0	0.0278839	0	0.0310118	0
AIMP1	12.6579	13.4434	13.3042	15.1603	14.56	15.3389
AIMP2	16.1001	15.9581	17.0361	17.3697	17.3865	15.5719
AIP	13.8154	13.4829	13.8116	13.3782	11.8857	12.9281
AIPL1	0	0.012868	0	0	0	0
AIRE	0	0	0	0	0	0
AJAP1	0	0	0	0	0	0
AJM1	0.766752	0.525096	0.564397	0.944961	0.946329	0.838759
AJUBA	15.7331	14.676	17.437	11.0868	11.8374	12.2856
AK1	4.8799	4.76645	4.39392	5.62918	5.45625	5.77845
AK2	21.6175	20.7599	21.7033	19.094	18.7059	18.1397
AK3	6.3262	6.42795	6.8653	7.27548	6.72093	7.0586
AK4	4.55341	4.84515	4.80992	3.32012	3.21259	3.38271
AK5	3.08888	3.06828	2.90006	3.58497	4.03993	3.62663
AK6	27.6722	25.4731	27.9	28.6413	28.5172	26.0769
AK7	0.0119341	0.0243387	0.0234516	0.0617721	0.0386358	0.0410422
AK8	0.0151012	0.0227967	0.0372356	0	0.00758069	0.0076928
AK9	0.0987294	0.0826436	0.0954888	0.100413	0.0445476	0.06666
AKAIN1	0	0	0	0	0	0
AKAP1	12.7001	10.8841	12.3435	10.6747	10.0887	10.4247
AKAP10	5.62474	5.36375	5.30432	4.51273	4.55473	5.1451
AKAP11	7.19485	7.55802	7.43099	5.25775	5.89867	5.58679
AKAP12	1.95072	1.8538	1.74259	1.57805	1.37067	1.60907
AKAP13	3.5637	4.20879	3.69591	3.75454	4.51286	4.47691
AKAP14	0	0	0	0	0	0
AKAP17A	0.0304844	0.0747522	0.966636	0.0750996	0.0978618	0.220709
AKAP2	34.8955	36.6612	34.04	33.7756	34.1914	31.0776
AKAP3	0.0482632	0.0490406	0.0857411	0.0689401	0.0707353	0.0736409
AKAP4	0	0	0	0	0	0
AKAP5	0.563258	0.60517	0.690789	0.246434	0.264399	0.29504
AKAP6	0.108664	0.116926	0.0703723	0.185024	0.17559	0.114426
AKAP7	0.572818	0.441486	0.509273	0.47688	0.548999	0.615489
AKAP8	5.69271	5.79355	5.36128	5.53689	6.22357	5.44792
AKAP8L	6.9943	6.11905	6.86422	7.40788	7.85274	7.3686
AKAP9	2.68749	2.81228	2.65027	3.27709	3.61572	3.63218
AKIP1	5.48462	5.80493	5.50095	6.14694	6.61701	5.95325
AKIRIN1	39.632	40.8721	38.652	40.7491	42.5596	39.4653
AKIRIN2	17.9943	20.5026	18.5339	26.9465	25.5407	26.5755
AKNA	2.21593	2.22493	2.14395	2.42702	2.55308	2.36396
AKNAD1	0.110211	0.0338007	0.0763468	0.168157	0.118048	0.124163
AKR1A1	17.7405	17.9002	19.9245	20.6963	20.6863	19.1181
AKR1B1	896.015	902.16	951.441	934.175	888.76	866.891
AKR1B10	306.007	289.714	322.421	464.963	427.349	511.27
AKR1B15	1.16337	1.77154	1.44489	1.87037	1.49794	1.2714
AKR1C1	34.4351	32.8035	33.4226	40.6734	40.0798	45.2282
AKR1C2	2.61549	1.8752	2.92683	3.43747	3.32261	4.51477
AKR1C3	69.4925	66.8434	71.674	67.6106	67.3261	76.3666
AKR1C4	0	0	0	0	0.0705102	0
AKR1D1	0	0.0482529	0	0.0485301	0.0344105	0
AKR1E2	0.242953	0.228562	0.22314	0.335281	0.204176	0.335329
AKR7A2	11.1101	9.03332	10.3936	11.2976	11.2121	11.5016
AKR7A3	0.048943	0	0.0949094	0.167565	0.0463258	0.0692175
AKR7L	0.128775	0.055708	0.0542841	0.112059	0.0376801	0.0774185
AKT1	15.6647	14.6172	16.5104	30.6109	29.8009	30.0573
AKT1S1	25.0318	23.0998	23.9555	34.2421	30.1895	29.6742
AKT2	10.349	10.6027	10.7152	10.07	10.0132	11.086
AKT3	16.3087	16.1107	15.8659	19.8143	20.3302	20.1073
AKTIP	8.84584	8.48445	9.01352	10.9935	10.793	10.7775
ALAD	2.47363	2.47502	2.35722	1.98567	1.73697	1.63733
ALAS1	23.2431	23.9643	23.2839	20.8448	18.4033	18.2287
ALAS2	0.0224618	0.0450876	0	0.0225901	0.0446033	0.0225281
ALB	0.109002	0.0892019	0.0859917	0.0449781	0.212242	0.0499023
ALCAM	19.6905	21.1947	18.2851	20.6181	19.9372	19.9519
ALDH16A1	4.56176	4.58611	5.20009	2.9614	3.55069	3.49863
ALDH18A1	38.8097	36.2409	37.9491	61.6601	56.9847	62.5809
ALDH1A1	93.6904	77.7069	97.901	139.85	138.899	181.664
ALDH1A2	0.010797	0.0551526	0.0427981	0.0111847	0	0.0361039
ALDH1A3	31.0778	33.4382	33.182	39.1947	40.5938	41.9537
ALDH1B1	11.7745	11.925	12.5717	10.7624	10.9326	12.6176
ALDH1L1	0.230382	0.217024	0.213243	0.333211	0.411563	0.491286
ALDH1L2	2.50542	2.60501	2.71884	5.11027	5.57875	5.19487
ALDH2	34.1548	35.6147	35.714	33.986	32.2762	32.7285
ALDH3A1	0.102376	0.0253734	0.050123	0.0377313	0.0606673	0.0478768
ALDH3A2	8.72161	7.66922	8.27904	3.4457	3.05478	3.71041
ALDH3B1	11.4335	10.527	13.1964	19.8391	19.52	22.2972
ALDH3B2	0	0	0	0	0	0
ALDH4A1	2.13286	2.68196	2.45812	4.04135	4.14731	4.15566
ALDH5A1	1.63625	1.26276	1.69877	1.08067	1.21779	1.34968
ALDH6A1	1.68082	1.49722	1.82636	2.59087	2.22211	2.54453
ALDH7A1	9.79839	8.97346	10.3606	12.5959	12.6117	14.2863
ALDH8A1	0.0195558	0.0196375	0.038235	0.0400289	0.040045	0.0414144
ALDH9A1	23.6321	22.4397	22.4618	22.2472	23.795	22.9139
ALDOA	263.021	242.012	265.932	223.557	207.738	218.606
ALDOB	0	0	0	0	0	0
ALDOC	5.17913	3.37313	5.28998	3.60712	4.27677	5.20267
ALG1	7.75608	7.26056	7.55475	6.64082	7.11063	6.84377
ALG10	1.01916	1.35377	0.953662	0.952661	1.1758	1.0502
ALG10B	1.49905	1.67218	1.48308	1.77819	1.63973	1.8148
ALG11	6.19066	6.63483	4.99718	8.1777	7.11058	7.06159
ALG12	4.06193	4.55169	4.31612	5.53509	5.47041	5.59145
ALG13	1.36157	1.48621	1.34888	1.33904	1.4564	1.43178
ALG14	0.765223	0.585307	0.696315	0.379247	0.272727	0.24648
ALG1L	0	0	0	0	0	0
ALG1L2	0	0	0	0	0	0
ALG2	17.9468	18.847	17.0078	16.0704	16.528	16.2806
ALG3	19.6347	19.4452	18.1874	19.8042	20.0646	21.2778
ALG5	18.1166	18.597	20.2815	21.4377	22.241	21.3204
ALG6	5.76669	5.66542	6.52624	4.47666	3.8236	4.53406
ALG8	18.8106	17.4705	19.4209	14.7145	13.5862	13.5052
ALG9	2.57282	2.41665	2.11778	1.99834	2.00742	1.93441
ALK	0.00964146	0.00972177	0	0	0	0
ALKAL1	0.139563	0.0709965	0.138436	0	0.220402	0.0764526
ALKAL2	0	0	0	0	0	0
ALKBH1	3.35723	3.55034	3.60755	3.99152	3.40054	4.5181
ALKBH2	6.10712	4.09408	4.4474	5.60969	5.51065	5.64215
ALKBH3	6.86955	7.63859	7.50981	7.74275	9.12654	7.97898
ALKBH4	3.49711	3.52118	4.54583	4.20284	3.86761	4.37861
ALKBH5	17.8037	16.6806	17.3705	21.425	18.9241	17.0164
ALKBH6	1.66988	1.85551	1.40024	1.23705	0.93392	0.974977
ALKBH7	5.93375	7.04115	8.53246	8.09347	9.95404	9.45001
ALKBH8	2.37697	1.89942	2.58144	2.24105	2.1217	2.33143
ALLC	0.0070468	0	0	0	0	0
ALMS1	2.08543	2.22685	2.26523	2.40301	2.35493	2.48894
ALOX12	0	0	0	0	0	0
ALOX12B	0	0.0207224	0	0	0	0
ALOX15	0	0	0	0	0	0
ALOX15B	0	0	0	0	0	0
ALOX5	0	0	0.036904	0.0374713	0	0.0359695
ALOX5AP	0.88357	0.695643	1.05266	1.3104	0.902707	1.01879
ALOXE3	0.0462412	0.0577765	0.091061	0.0571444	0.122597	0.132509
ALPI	0.0278956	0	0	0	0	0
ALPK1	1.38873	1.54829	1.25425	1.76506	1.79139	1.85463
ALPK2	2.59091	2.67205	3.01863	3.95543	4.17461	5.55188
ALPK3	0.0110596	0.0221989	0.0109127	0.0110627	0.00722386	0.0144788
ALPL	0.0142178	0	0	0	0	0.0540543
ALPP	0.141712	0.0155993	0.0154391	0.0615659	0.0294319	0.0432674
ALPPL2	0.144212	0	0.0602623	0	0	0.0370462
ALS2	4.74354	5.0454	4.73273	3.79879	4.07144	4.10144
ALS2CL	0.140827	0.0891003	0.0751981	0.101982	0.141739	0.122968
ALS2CR12	0.0119582	0.0735505	0.0118247	0.110704	0.0520276	0.179051
ALX1	3.11436	3.24197	3.09419	2.92329	2.69712	3.07571
ALX3	0	0	0	0	0	0
ALX4	0.00868229	0	0	0.00860804	0	0
ALYREF	184.053	161.982	172.491	204.178	213.201	214.758
AMACR	3.54977	3.03596	3.47867	4.98466	4.89134	4.61523
AMBN	0	0	0	0	0	0
AMBP	2.24944	2.41883	2.60302	3.97504	3.1406	4.4715
AMBRA1	3.59575	3.65149	3.73654	4.04322	4.46775	4.13297
AMD1	36.8731	33.9739	32.9615	30.7883	30.5905	33.5848
AMDHD1	0.120747	0.0491049	0.0238285	0.0748783	0.0254762	0.0266144
AMDHD2	8.86793	9.0178	8.73771	7.5358	8.65867	8.98696
AMELX	0	0	0	0	0	0
AMELY	0	0	0	0	0	0
AMER1	2.80898	2.84622	2.89215	2.22808	2.22974	2.30038
AMER2	0	0	0	0	0.00572462	0
AMER3	0	0	0	0	0	0
AMFR	28.9271	27.3186	28.645	30.1484	31.234	31.9014
AMH	1.03194	0.553709	0.727303	0.715104	1.30544	0.810401
AMHR2	0	0	0	0	0.0921133	0
AMIGO1	0.394856	0.406497	0.57758	0.409728	0.330876	0.484704
AMIGO2	76.3954	78.3353	75.0578	41.4575	39.5619	40.5556
AMIGO3	1.81012	0.936544	1.81833	1.70538	1.69513	1.59744
AMMECR1	24.454	24.8844	24.3852	8.97975	8.4418	9.69819
AMMECR1L	7.00586	7.56108	7.50934	6.22153	6.50434	5.93313
AMN	0.0366152	0.0363239	0.0480876	0.0362636	0.0908291	0.0661302
AMN1	0.616256	0.662472	0.696696	0.865441	0.769422	0.801587
AMOT	0.634416	0.700256	0.687185	0.784281	0.852416	0.794012
AMOTL1	1.10635	1.0948	0.938691	2.21412	2.14424	2.00917
AMOTL2	41.163	37.5586	43.594	31.8316	31.7109	35.619
AMPD1	0	0	0	0	0	0
AMPD2	8.72378	9.75187	10.1097	14.2333	13.9554	13.4711
AMPD3	6.04662	6.12774	5.82917	4.84453	5.15808	3.8079
AMPH	0.046029	0.0401457	0.0194401	0.0067532	0.0348021	0.0364244
AMT	0.260698	0.118643	0.186544	0.264682	0.186924	0.164795
AMTN	0	0	0	0	0	0
AMY1A	0	0	0	0	0	0
AMY1B	0	0	0	0	0	0
AMY1C	0	0	0	0	0	0.0275034
AMY2A	0	0	0	0	0	0
AMY2B	0.561044	0.572641	0.572308	0.474413	0.71643	0.845523
AMZ1	0.170787	0.185376	0.197145	0.122679	0.085505	0.189943
AMZ2	33.4415	31.8465	33.9101	41.6404	35.6944	36.2994
ANAPC1	10.0464	10.3377	11.2637	8.18176	8.23809	8.61638
ANAPC10	2.28115	2.07814	2.24151	1.8261	2.12463	1.96852
ANAPC11	6.11105	6.83586	9.57679	7.80313	7.63529	7.25343
ANAPC13	30.6355	31.2306	30.8595	41.9449	41.9058	43.0364
ANAPC15	2.86346	2.61309	2.22553	2.98069	2.78652	3.1877
ANAPC16	21.0079	19.9267	21.2684	19.2521	17.6314	18.3407
ANAPC2	7.31256	7.09409	7.37195	6.85254	6.32966	6.77926
ANAPC4	7.62144	6.6557	7.80635	6.46918	7.30572	7.35708
ANAPC5	45.7895	44.3225	44.1112	26.1255	25.7855	27.1593
ANAPC7	9.49885	8.65989	9.30993	6.7392	7.49072	6.8302
ANG	0.457904	0.457744	0.163333	0.53074	0.805658	0.522814
ANGEL1	2.56421	2.47193	2.84815	2.3199	2.48248	2.61476
ANGEL2	6.87074	6.13231	6.35581	5.36295	5.58692	5.42636
ANGPT1	0.0499064	0.0618249	0.0198155	0.0939849	0.100845	0.180692
ANGPT2	0	0	0	0	0	0
ANGPT4	0	0	0	0	0	0
ANGPTL1	0.0345141	0.130379	0.0341939	0.0960413	0.129402	0.0558538
ANGPTL2	0.218459	0.221291	0.25109	0.309253	0.265139	0.239139
ANGPTL3	0	0	0	0	0	0
ANGPTL4	13.8734	14.728	13.2284	13.4981	11.6016	8.62855
ANGPTL5	0	0	0	0	0	0
ANGPTL6	0	0.0222509	0.0878711	0.0445925	0.02116	0.0206867
ANGPTL7	0.0316238	0.0317562	0.0154595	0.0321177	0	0.033528
ANGPTL8	0.144795	0	0	0.134015	0.1318	0
ANHX	0	0	0	0	0	0
ANK1	0.0448461	0.032592	0.0603106	0.137878	0.113584	0.116688
ANK2	0.705094	0.797328	0.709683	0.644501	0.707711	0.631713
ANK3	0.161518	0.132574	0.118906	0.155228	0.137734	0.136803
ANKAR	0.164794	0.177736	0.230156	0.399494	0.276665	0.216128
ANKDD1A	0.0697846	0.0876986	0.119787	0.196928	0.106473	0.183466
ANKDD1B	0.016971	0.0342958	0.0166769	0.0346295	0.0881028	0.0732863
ANKEF1	1.50403	1.74588	1.23033	1.22484	1.26554	0.973948
ANKFN1	0	0	0.00180424	0.00188976	0	0
ANKFY1	5.98469	6.35425	6.10944	7.34844	7.19265	7.90448
ANKH	1.08508	1.3386	1.31741	0.893117	0.873857	1.17457
ANKHD1	7.48081	8.69431	8.09443	9.24247	10.3625	8.79161
ANKHD1-EIF4EBP3	5.72687	5.29871	5.01307	4.83036	4.95859	5.76762
ANKIB1	13.1058	13.4106	13.0779	14.3943	14.3441	15.3634
ANKK1	0	0	0	0	0	0
ANKLE1	0.0448405	0	0.160664	0.0885923	0.098768	0.0981111
ANKLE2	15.8116	17.0253	16.0779	16.4589	16.0845	16.5124
ANKMY1	0.923217	0.808025	0.749971	0.938072	1.00199	0.893943
ANKMY2	7.02816	7.47053	7.4262	9.2412	8.87797	10.547
ANKRA2	4.15699	3.45046	3.53413	3.6174	3.75804	4.12519
ANKRD1	15.3655	14.8362	15.4519	10.6748	11.4372	12.1612
ANKRD10	8.86306	9.85044	8.20013	10.152	10.4064	9.22581
ANKRD11	5.80138	6.69222	5.82913	15.6539	16.6235	16.4537
ANKRD12	3.5059	4.04361	3.40195	4.59477	5.02175	4.63713
ANKRD13A	6.97069	6.30685	6.66514	7.07378	6.94531	6.31593
ANKRD13B	0.922065	0.729876	0.781371	1.40011	1.38047	1.62327
ANKRD13C	7.07684	8.04616	7.11799	1.90813	1.53581	1.55219
ANKRD13D	3.81257	3.90742	3.45283	3.35619	3.98709	3.01272
ANKRD16	1.48197	2.10429	2.15509	2.02814	1.78916	2.02137
ANKRD17	13.9924	14.5391	14.6015	12.9173	13.3358	13.1585
ANKRD18A	0.948078	0.718269	0.811293	0.768089	0.77961	0.856352
ANKRD18B	0.943023	1.06775	0.785344	0.655246	0.862534	1.08333
ANKRD2	1.13966	1.37237	2.55147	2.59767	2.03451	2.99246
ANKRD20A1	0	0	0	0	0	0
ANKRD20A2	0	0	0	0	0	0.0115727
ANKRD20A3	0	0	0	0	0	0
ANKRD20A4	0.044941	0.0116036	0.0222394	0.023436	0.0378996	0.068112
ANKRD22	0.0126827	0	0	0.0132297	0.0141867	0.0151208
ANKRD23	0.506332	0.423574	0.493379	0.520287	0.296252	0.349396
ANKRD24	0.02478	0.00813586	0.0564089	0.0408068	0.054197	0.0307518
ANKRD26	0.62042	0.654328	0.52466	0.438585	0.519526	0.539606
ANKRD27	7.34015	8.19951	7.89448	10.072	9.92089	10.4203
ANKRD28	7.73977	8.15568	7.4765	9.50202	8.7647	9.20388
ANKRD29	2.09826	1.6781	1.9079	1.98139	1.93467	1.98649
ANKRD30A	0	0	0	0	0	0
ANKRD30B	0.0572854	0.0131648	0.00631303	0.0462715	0.071505	0.0230809
ANKRD30BL	0	0	0	0	0	0
ANKRD31	0.10359	0.0451206	0.0758343	0.108101	0.141206	0.13944
ANKRD33	0	0	0	0	0	0
ANKRD33B	15.6133	15.7226	16.2055	9.42246	9.93491	10.0716
ANKRD34A	0.136474	0.081512	0.174969	0.0270748	0.0648062	0.0512791
ANKRD34B	0.733123	0.744607	0.76591	1.02096	0.649472	1.22004
ANKRD34C	0	0	0	0	0	0
ANKRD35	0	0	0.0123562	0	0	0.0248647
ANKRD36	0.416067	0.405125	0.34602	0.468626	0.509686	0.546947
ANKRD36B	0.275665	0.332127	0.224108	0.261793	0.276444	0.266507
ANKRD36C	0.216406	0.261838	0.245026	0.252553	0.377293	0.331861
ANKRD37	1.35923	1.9962	0.944419	2.66175	2.3473	2.19424
ANKRD39	15.4216	15.6432	15.4565	13.4581	11.9182	11.7153
ANKRD40	16.5837	16.5315	15.4661	15.7955	16.2249	16.2957
ANKRD42	2.00968	2.05064	1.90226	2.70193	2.74642	2.45078
ANKRD44	0.847964	0.805157	0.746183	1.12391	1.0196	1.04529
ANKRD45	0.108055	0.162442	0.0784135	0.156014	0.10129	0.0900217
ANKRD46	5.81284	5.48422	5.16835	2.33385	2.70241	2.76497
ANKRD49	3.13699	3.27756	3.56586	2.80743	2.09006	2.48991
ANKRD50	6.80082	7.43167	6.87978	6.45219	6.7079	6.93295
ANKRD52	23.7552	23.5871	24.2033	7.2497	7.82937	7.54474
ANKRD53	0.0100843	0.0101476	0	0	0.0397974	0.0500277
ANKRD54	2.40933	1.91989	2.05368	2.89632	2.95119	2.68547
ANKRD55	0.00936258	0	0	0	0	0
ANKRD6	0.452806	0.429288	0.427201	0.526548	0.558837	0.548242
ANKRD60	0	0	0	0	0.0314103	0
ANKRD61	0.238934	0.0296941	0	0.116727	0.0294969	0.0602193
ANKRD62	0	0	0	0	0.00940249	0
ANKRD63	0	0	0	0	0	0
ANKRD65	0	0	0	0	0	0
ANKRD66	0	0	0	0	0	0
ANKRD7	0.837442	1.21315	0.896088	0.954477	0.783619	1.02902
ANKRD9	1.86599	1.56376	1.90624	1.47656	1.92375	2.10507
ANKS1A	1.11382	1.1341	0.894167	1.02242	0.991666	1.17504
ANKS1B	0.0245862	0.0353698	0.0293562	0.066093	0.0556735	0.0416789
ANKS3	3.26166	3.47588	2.74308	4.85948	4.79538	5.06958
ANKS4B	0.0144403	0	0.0141823	0	0	0.0314088
ANKS6	3.14011	3.05632	3.26059	3.37471	3.65048	3.7333
ANKUB1	0	0	0	0	0	0
ANKZF1	4.84448	4.2897	5.00281	4.02208	4.20529	4.05623
ANLN	57.9209	54.0516	54.2927	55.015	55.487	57.0999
ANO1	0.0576419	0.0165409	0.0162163	0.0498134	0.0245143	0.00825369
ANO10	10.2684	10.5362	9.36926	7.04362	7.03488	5.71639
ANO2	0	0	0.00417606	0	0	0
ANO3	0	0	0.0131915	0.00465183	0.00500865	0
ANO4	0	0	0	0	0.00574935	0.00607996
ANO5	1.3531	1.41657	1.71874	1.15278	1.34365	1.4713
ANO6	17.8142	18.6704	18.073	19.8274	20.9846	21.5789
ANO7	0.205563	0.159039	0.258029	0.202027	0.128764	0.094168
ANO8	0.536734	0.632952	0.902672	0.690672	0.832868	0.8101
ANO9	0.142432	0.189105	0.151568	0.129857	0.18087	0.16714
ANOS1	0.0358009	0.0368494	0.0570167	0.0740616	0.031053	0.097197
ANP32A	49.2087	48.1963	49.007	35.42	34.8387	33.551
ANP32B	71.9663	69.0971	74.583	77.3073	77.2935	77.9433
ANP32C	0	0	0.0648898	0	0	0
ANP32D	0	0	0	0	0	0
ANP32E	45.1246	44.0918	43.0061	41.9679	41.5708	41.0421
ANPEP	51.5019	59.7492	44.4948	10.4295	9.84401	7.48163
ANTXR1	8.27759	7.67129	8.28182	7.52404	7.517	7.99079
ANTXR2	2.88249	3.53033	2.74016	3.10048	3.3644	3.13707
ANTXRL	0	0	0	0	0	0
ANXA1	112.561	115.461	109.9	89.093	86.5861	81.3974
ANXA10	1.90425	1.49261	2.31091	1.21289	1.53916	1.26556
ANXA11	22.0399	20.9402	22.8219	20.7514	20.8806	20.9932
ANXA13	0.566505	0.851056	0.877232	0.571039	0.941609	0.893846
ANXA2	188.641	175.894	195.165	167.923	165.36	189.831
ANXA2R	1.43956	0.810116	1.36336	2.03845	2.2414	2.43385
ANXA3	29.5181	28.74	25.7664	16.8602	15.9924	16.2485
ANXA4	10.0113	9.60225	11.3585	17.7304	16.0856	18.1136
ANXA5	214.237	222.764	219.972	213.273	218.3	223.674
ANXA6	24.2581	21.6046	23.2776	54.2275	53.6415	54.2329
ANXA7	27.8004	27.9149	28.2357	36.3042	36.8169	38.9278
ANXA8	0	0	0	0.020569	0.0101587	0.0204311
ANXA8L1	0.0189338	0	0	0	0	0
ANXA9	0.0397132	0.0197856	0.0580079	0.0782676	0.115714	0.0773441
AOAH	0.332672	0.251457	0.220288	0.388233	0.342402	0.320986
AOC1	0.0494434	0.0164668	0	0	0.0157573	0.0156112
AOC2	0.372914	0.57872	0.403689	0.465603	0.438249	0.47461
AOC3	0.0999676	0.0200233	0.0983093	0.0898393	0.0392566	0.107558
AOX1	4.52187	4.98069	4.73737	3.46347	3.70017	3.2978
AP1AR	4.47678	4.30592	3.9842	4.14998	4.06833	4.10532
AP1B1	10.8536	10.3037	10.9762	7.67547	7.63925	7.86419
AP1G1	30.8779	32.6447	31.738	26.3269	26.8096	26.1826
AP1G2	1.34867	1.19063	1.27821	1.22269	1.20384	1.35655
AP1M1	20.0118	18.085	21.0655	26.2877	27.3916	26.042
AP1M2	6.09261	5.76177	6.40711	6.99118	5.89136	5.98718
AP1S1	72.623	69.3391	70.5655	70.4736	73.5686	71.6055
AP1S2	7.51558	8.58996	6.94882	7.76334	7.95933	7.68076
AP1S3	8.24666	7.93808	7.94282	6.33789	6.37447	5.85104
AP2A1	15.8339	14.2224	14.5361	14.1638	14.9079	15.0961
AP2A2	15.8336	15.1546	15.3985	16.2819	16.9458	16.3452
AP2B1	68.5941	65.6024	68.1287	38.3586	38.7053	40.3093
AP2M1	200.933	186.388	205.569	220.038	216.282	234.944
AP2S1	39.6464	38.383	43.0105	34.6473	39.5456	38.3795
AP3B1	10.0777	9.55089	9.7232	12.1999	11.217	12.5361
AP3B2	0.0605087	0.0669113	0.0543624	0.0223097	0.0337297	0.0286341
AP3D1	19.8476	20.142	20.049	26.8747	26.0692	27.0535
AP3M1	26.9635	27.1718	27.3513	25.0567	24.8194	25.0632
AP3M2	3.83471	3.18889	4.17149	3.39691	2.98734	3.06516
AP3S1	8.72145	8.9924	9.41009	5.44709	5.18286	5.44934
AP3S2	5.66757	6.49222	6.11241	7.65224	8.3594	7.46985
AP4B1	3.09741	2.51793	2.88529	2.72438	2.56852	3.31142
AP4E1	3.11804	3.10462	3.04796	2.64055	2.55159	3.09267
AP4M1	3.12261	2.44307	3.12923	3.84603	5.03479	3.74257
AP4S1	0.406949	0.324766	0.375859	0.300261	0.321796	0.341449
AP5B1	5.34028	5.08409	5.17782	4.72385	4.9721	4.52872
AP5M1	2.27821	2.24787	2.30142	2.2423	2.11536	2.38438
AP5S1	3.59855	3.03076	4.39651	3.94679	4.45332	3.65435
AP5Z1	7.70311	7.89245	8.10442	8.96417	9.79726	8.32831
APAF1	5.11266	5.48445	4.61434	3.68438	3.7453	4.03052
APBA1	1.76251	1.69644	1.93628	2.68783	3.14519	3.14035
APBA2	1.27621	1.34866	1.21221	2.42001	2.58032	2.68867
APBA3	2.42847	1.9912	2.92002	2.19786	2.74854	2.42673
APBB1	1.32508	1.2448	1.43564	1.44008	1.43016	1.39243
APBB1IP	29.3911	25.185	27.6089	19.6912	18.5553	20.8906
APBB2	6.57372	6.93216	6.22548	7.24694	7.67311	7.56268
APBB3	1.77622	1.11097	1.12345	2.04778	1.42606	2.03411
APC	4.56293	4.62234	4.69731	4.78982	4.61189	4.69306
APC2	0.0251589	0.0183849	0.0308144	0.0121533	0.0163156	0.00513553
APCDD1	0.0149686	0.0203349	0.0346689	0.00510803	0.0104027	0.0214588
APCDD1L	0.249934	0.214153	0.162953	0.311278	0.313072	0.230092
APCS	0	0	0	0.0624151	0	0
APEH	8.92394	8.89932	9.50317	15.8827	14.4309	14.2622
APELA	0	0	0	0	0	0.0226027
APEX1	53.4902	47.0266	52.4477	29.1601	28.3217	28.556
APEX2	13.6498	13.6432	14.5161	11.6082	10.8466	11.0656
APH1A	47.2068	44.1042	46.3009	35.1498	36.0432	35.8439
APH1B	1.91312	2.08979	1.8719	3.92898	3.64221	4.17687
API5	19.5471	18.6818	19.5834	15.5486	15.4698	15.8926
APIP	15.1256	14.655	15.9904	17.6119	14.9649	16.4711
APLF	1.53398	1.44135	1.43685	1.23631	1.44261	1.65336
APLN	0.501064	0.259627	0.461874	0.2298	0.177133	0.180212
APLNR	0	0	0	0	0	0
APLP1	1.17291	1.33659	1.05118	1.5574	1.32748	1.44944
APLP2	84.6249	79.6568	83.2384	63.0539	61.0116	65.2244
APMAP	22.6264	23.4239	24.4151	27.6736	24.7792	25.3161
APOA1	0	0.0469935	0	0	0.0444301	0
APOA2	0	0	0	0	0	0
APOA4	0	0	0	0	0	0
APOA5	0	0	0	0	0	0
APOB	0	0	0	0	0	0
APOBEC1	0	0	0	0	0	0
APOBEC2	0	0	0	0	0	0
APOBEC3A	0	0	0	0	0	0
APOBEC3B	13.2599	11.6309	11.8534	11.5989	9.49704	10.6304
APOBEC3C	12.9921	11.4729	12.4612	14.6418	14.7117	14.8173
APOBEC3D	0.464943	0.260485	0.600374	0.703069	0.811163	0.558333
APOBEC3F	0.58097	0.628904	0.512684	0.724499	0.593469	0.618413
APOBEC3G	0.948164	1.04962	1.07857	1.47617	1.30716	1.18249
APOBEC3H	0.0477705	0.0481524	0	0	0.0487826	0
APOBEC4	0	0	0	0	0	0
APOBR	0	0.00853684	0.0253116	0.00863564	0.00822502	0.0250191
APOC1	0.519597	0.31876	0.249785	0.1185	0.122299	0.30842
APOC2	0	0	0	0	0	0
APOC3	0	0	0	0	0	0
APOC4	0	0	0	0	0	0
APOD	0	0	0	0	0	0
APOE	1.69129	2.1203	1.65563	1.73491	1.72266	2.0782
APOF	0	0	0	0	0	0
APOH	0.0818068	0.0415136	0.0804593	0.126088	0	0.0459025
APOL1	9.18475	8.3932	9.88284	14.1701	13.4905	14.5915
APOL2	5.255	5.33701	5.28064	11.4329	10.9978	11.9914
APOL3	1.00702	1.11144	1.22813	1.07042	1.25344	1.14067
APOL4	0	0	0	0	0.012189	0
APOL5	0	0	0	0	0	0
APOL6	3.79035	4.0644	3.8052	4.1938	4.42729	4.41863
APOLD1	0.793231	0.745906	0.868341	1.26811	0.968671	0.964792
APOM	0.237514	0.236034	0.172424	0.289527	0.406771	0.236781
APOO	4.63527	4.92821	4.89984	4.53575	4.8491	4.9395
APOOL	5.32048	5.15549	4.7489	4.17919	4.11839	4.28079
APOPT1	2.50553	2.56909	2.70962	3.06732	3.12463	2.49243
APP	151.149	148.126	150.99	132.068	131.737	138.851
APPBP2	22.5649	22.1424	22.7529	8.48845	8.67152	8.34457
APPL1	8.36991	8.78601	7.88876	9.84865	9.57703	10.0693
APPL2	3.35875	3.48389	3.41793	3.8851	3.95342	4.07535
APRT	108.982	105.322	115.149	109.22	113.331	103.563
APTX	2.29338	2.01308	1.9709	2.11592	2.16901	2.23652
AQP1	0	0	0	0.033871	0.0167567	0.0336606
AQP10	0	0	0	0.0300181	0	0
AQP11	2.53708	2.33273	2.81569	3.83308	3.51409	3.16865
AQP12A	0	0	0	0	0	0
AQP12B	0	0	0	0	0	0
AQP2	0	0	0	0	0	0
AQP3	0.0937735	0.123547	0.121294	0.216103	0.0601288	0.0598927
AQP4	0	0.0438687	0.00843911	0.026663	0	0.0203893
AQP5	0	0	0	0.0370354	0	0
AQP6	0	0	0	0	0.0171587	0
AQP7	0	0	0	0	0	0
AQP8	0	0	0	0	0	0
AQP9	1.18291	1.46768	0.931697	1.11677	0.723724	0.692424
AQR	9.73792	9.92919	9.95784	8.74262	9.0141	9.48539
AR	0.3067	0.294125	0.335279	0.30235	0.308423	0.375621
ARAF	6.90153	7.18521	7.99075	7.84686	7.17804	7.79614
ARAP1	8.11782	8.15284	8.24269	14.0504	13.8539	14.2433
ARAP2	1.93141	2.08799	1.82086	2.47954	2.44524	2.60426
ARAP3	1.66526	1.59755	1.39617	0.968504	0.974819	0.830728
ARC	0.113081	0.0918756	0.0917635	0.217121	0.215945	0.0957933
ARCN1	58.4758	59.803	58.5256	31.068	29.6518	29.2774
AREG	7.12095	6.17053	6.59094	6.00441	4.77241	5.27335
AREL1	9.09534	8.75559	8.30015	5.29869	5.91595	5.29898
ARF1	299.193	294.599	298.778	308.873	294.98	269.802
ARF3	58.4992	58.3161	60.2364	31.2839	29.203	30.2803
ARF4	243.743	246.618	242.197	352.771	323.43	327.425
ARF5	108.421	107.521	113.913	119.372	115.385	112.551
ARF6	30.1015	28.9512	29.5152	26.821	28.5642	28.945
ARFGAP1	18.8253	18.3385	19.6005	24.0389	25.6974	24.7951
ARFGAP2	12.3846	12.8892	14.3131	12.5402	12.8421	12.8275
ARFGAP3	20.0659	20.1784	19.9143	30.2587	27.5768	30.1075
ARFGEF1	14.5736	16.6193	15.6549	19.3999	20.8617	20.8197
ARFGEF2	14.9044	14.7316	13.8988	17.3167	18.9227	17.4738
ARFGEF3	0.44597	0.596061	0.472148	0.522424	0.652919	0.619994
ARFIP1	5.96522	6.66141	6.05214	7.2333	7.11952	7.59766
ARFIP2	11.8747	11.4134	11.2771	12.6137	11.5914	12.8818
ARFRP1	5.95206	5.87029	6.78747	5.7043	6.19252	6.22186
ARG1	0	0	0	0	0	0
ARG2	1.18174	1.25468	0.924537	0.503807	0.440898	0.697022
ARGFX	0	0	0	0	0	0
ARGLU1	27.4229	23.7932	21.9705	22.7595	21.9353	24.5304
ARHGAP1	34.2959	32.5097	36.2033	48.4605	48.7571	49.5773
ARHGAP10	9.00443	8.49447	8.39374	8.35004	9.24337	7.97273
ARHGAP11A	16.0115	16.8916	15.165	15.5306	16.9739	16.1024
ARHGAP11B	3.11286	4.74198	2.83285	2.65297	3.14793	3.90919
ARHGAP12	15.9855	16.1121	14.8657	9.09717	10.3475	9.18097
ARHGAP15	0.0117399	0.0120492	0	0	0	0
ARHGAP17	8.49889	8.56503	8.82703	8.84026	8.06965	8.87685
ARHGAP18	4.43743	4.49962	4.42834	6.22921	6.14229	6.815
ARHGAP19	3.59858	3.68104	3.562	4.13648	4.47769	4.05187
ARHGAP20	0.0255869	0.00655953	0	0.0197597	0.0205035	0.00712809
ARHGAP21	4.72521	4.53881	4.40046	10.1174	10.415	9.97587
ARHGAP22	0.512348	0.517637	0.48662	0.260746	0.30099	0.267397
ARHGAP23	8.04468	7.02493	7.72953	10.565	10.2897	10.7896
ARHGAP24	0.0960904	0.107606	0.101083	0.111708	0.0972145	0.119914
ARHGAP25	0.0150649	0	0.0294676	0.00758901	0.00778086	0
ARHGAP26	2.83868	2.97336	2.90996	2.91502	2.98321	3.05481
ARHGAP27	1.31741	1.51076	1.76256	1.6869	1.64494	1.53044
ARHGAP28	2.51714	2.29425	2.47234	2.66188	2.83413	4.13474
ARHGAP29	33.7791	32.1974	34.5151	29.8904	30.8544	34.1503
ARHGAP30	0.00822552	0.0164411	0	0.0164953	0	0
ARHGAP31	2.73266	3.15717	3.07887	4.02047	3.98279	3.49312
ARHGAP32	1.04099	1.17579	1.1663	1.44199	1.53703	1.36488
ARHGAP33	0.381111	0.394777	0.362629	0.557001	0.489003	0.503299
ARHGAP35	9.92616	10.3598	10.2948	11.0091	11.2237	11.7179
ARHGAP36	0	0	0	0	0	0
ARHGAP39	1.05401	1.09892	0.952863	1.40584	1.25398	1.40469
ARHGAP4	0.119651	0.147516	0.176056	0.0881087	0.233146	0.200751
ARHGAP40	1.67901	2.19712	2.24512	2.36505	2.71778	2.24051
ARHGAP42	0.728859	0.934047	0.750288	0.762135	0.831746	0.770843
ARHGAP44	0	0.0118956	0.0233446	0.0238262	0.0468855	0.0472707
ARHGAP45	0.180774	0.185345	0.236296	0.177963	0.130248	0.152521
ARHGAP5	6.87647	6.78093	6.83382	6.31067	6.8854	6.6517
ARHGAP6	0.208781	0.0568454	0.246769	0.28306	0.313054	0.186174
ARHGAP8	1.91e-06	0.00390257	0.18968	0.21615	0.131972	0.071342
ARHGAP9	0.0214721	0	0	0	0	0
ARHGDIA	125.198	118.757	129.451	104.019	100.174	99.1604
ARHGDIB	1.46398	1.77084	1.69891	0.825255	0.814606	0.968944
ARHGDIG	0	0	0	0	0	0
ARHGEF1	9.13568	9.12167	10.4711	11.9369	11.3478	10.9641
ARHGEF10	7.96593	8.04785	8.26134	13.3725	14.0122	13.9296
ARHGEF10L	1.59394	1.55777	1.78064	1.91625	2.04005	2.03061
ARHGEF11	5.86837	5.75767	5.53907	5.75415	6.03461	6.3158
ARHGEF12	12.9518	13.3756	12.4198	8.62909	9.31163	9.37146
ARHGEF15	0	0	0	0	0	0
ARHGEF16	0.552312	0.391257	0.457845	0.296895	0.283008	0.368361
ARHGEF17	2.89847	3.06162	3.0647	3.09472	3.19484	3.47226
ARHGEF18	2.57326	2.72456	2.65709	3.6362	3.40098	3.04799
ARHGEF19	1.54378	1.23348	1.5789	3.16525	2.60526	2.34257
ARHGEF2	6.39616	6.94632	6.04962	7.9515	7.88289	7.15435
ARHGEF25	2.35307	2.42783	2.47376	3.26074	3.03813	3.5145
ARHGEF26	1.36201	1.4423	1.48397	1.05087	1.10234	1.02379
ARHGEF28	6.89986	6.91782	6.77667	7.14067	7.28066	7.92221
ARHGEF3	0.984149	1.22605	1.26256	1.60487	1.55109	1.54981
ARHGEF33	0.0207382	0.0316735	0.0204516	0.0105701	0.0109655	0.0228886
ARHGEF35	0.307928	0.239811	0.25033	0.365693	0.192798	0.239497
ARHGEF37	0.151503	0.135337	0.223411	0.204565	0.152163	0.1981
ARHGEF38	0	0	0	0	0	0
ARHGEF39	1.11895	1.10245	1.10252	0.994465	1.27504	1.08074
ARHGEF4	0.210052	0.221273	0.15503	0.267024	0.206163	0.187152
ARHGEF40	2.6896	2.47946	2.65242	2.85919	2.62449	2.69007
ARHGEF5	0.545532	0.655298	0.73038	0.6252	0.889074	0.791418
ARHGEF6	1.48858	1.21426	1.1764	0.69665	0.66685	0.866028
ARHGEF7	4.49036	5.27051	4.68882	4.84755	4.27128	4.77034
ARHGEF9	0.496517	0.469754	0.432566	0.917961	1.04874	0.835971
ARID1A	6.57085	7.03968	6.62162	4.74128	4.81288	4.61697
ARID1B	3.66933	3.76398	3.61302	3.95757	4.30994	4.11993
ARID2	3.42141	3.47377	3.577	3.69491	3.6519	3.42291
ARID3A	1.37223	1.66382	1.48801	3.16508	2.90747	2.81588
ARID3B	3.44497	3.28683	3.36487	2.92996	2.80486	2.91172
ARID3C	0.0516067	0.103963	0.0510681	0	0	0.0413679
ARID4A	1.02416	1.04134	1.01988	1.41911	1.28064	1.30992
ARID4B	6.72976	7.00236	6.99713	6.93762	7.26695	7.10136
ARID5A	2.11754	1.79138	2.14613	2.27962	2.32882	2.14841
ARID5B	1.28793	1.3737	1.38214	1.85956	2.07746	1.9644
ARIH1	19.2564	18.5344	18.5696	16.1442	15.979	16.1447
ARIH2	4.80385	5.18559	5.21928	5.07576	5.31046	5.00275
ARIH2OS	0.194232	0.189456	0.235102	0.611377	0.754065	0.21703
ARL1	49.9558	47.1942	46.6187	60.5704	59.7224	61.0745
ARL10	0	0.00879444	0	0	0	0.0184471
ARL11	0	0	0	0	0	0
ARL13A	0	0	0	0	0	0
ARL13B	4.05866	4.41226	4.23254	4.68675	4.79691	4.77417
ARL14	1.05349	1.51767	0.817711	0.749026	0.656182	0.316558
ARL14EP	8.49633	8.68367	8.70367	7.8878	7.64715	8.45537
ARL14EPL	0.176936	0.0728088	0.314281	0.219821	0.0788903	0.169628
ARL15	4.23289	3.54448	3.34495	2.46269	2.6841	2.50187
ARL16	12.6943	11.6135	11.6135	14.4617	12.9704	13.8387
ARL17A	0.224863	0.464979	0.176336	0.301364	0.344521	0.324051
ARL17B	0.0467482	0.0684105	0.059633	0.096828	0.115316	0.11366
ARL2	36.3289	29.6165	33.1517	27.9713	27.433	30.8054
ARL2BP	70.3048	71.8829	69.1137	109.575	105.673	106.776
ARL3	7.55889	6.80579	8.18918	9.97439	9.6702	9.75677
ARL4A	10.8119	10.3013	10.3462	11.6249	11.8808	11.5973
ARL4C	114.063	111.332	118.885	142.486	143.961	145.448
ARL4D	8.22529	6.94892	6.82204	7.29597	6.79253	6.30586
ARL5A	32.9759	33.4909	32.5058	28.9994	27.9684	30.14
ARL5B	14.7406	15.3615	13.8922	14.9768	15.933	15.1609
ARL5C	0	0	0	0	0	0
ARL6	0.836686	0.768293	0.754261	0.627506	0.56494	0.430886
ARL6IP1	211.062	209.502	207.829	197.705	189.509	192.799
ARL6IP4	21.389	20.7568	22.3479	24.191	21.9414	20.816
ARL6IP5	40.3266	38.4369	40.8822	31.7528	30.3136	34.7995
ARL6IP6	5.85322	5.89362	5.95363	7.06755	7.35953	6.41275
ARL8A	32.2207	31.456	30.6977	31.2526	29.5735	25.4477
ARL8B	53.602	52.7084	53.0948	51.9651	51.8355	45.1019
ARL9	0.271631	0.386202	0.32215	0.683444	0.347434	0.640326
ARMC1	26.9797	26.0385	26.0623	33.2071	32.4428	34.9532
ARMC10	5.94607	5.88156	5.84943	6.45579	6.23943	6.27168
ARMC12	0	0.0310333	0	0.0620519	0.0155201	0.0634995
ARMC2	0.11463	0.171775	0.0959025	0.247252	0.309464	0.216369
ARMC3	0.146527	0.195998	0.200003	0.0928936	0.172816	0.210229
ARMC4	0.361343	0.517631	0.338918	0.313709	0.41365	0.49364
ARMC5	1.91936	1.57849	1.39129	1.88461	2.2339	1.76807
ARMC6	9.34748	9.2102	10.0265	9.69108	9.4921	8.91908
ARMC7	5.36165	4.52506	5.59394	6.59533	6.45933	6.48158
ARMC8	6.38523	6.15191	6.76755	4.77617	4.74982	4.94179
ARMC9	1.20006	1.25525	1.18478	2.27232	2.33016	2.45091
ARMCX1	10.3728	11.3209	10.8327	14.8027	12.1511	12.3303
ARMCX2	10.8204	9.9497	11.0638	15.785	14.899	15.7
ARMCX3	14.1221	15.7168	13.7203	18.6194	19.4054	18.5717
ARMCX4	0.0421735	0.0423392	0.0205885	0.0269331	0.0597636	0.061684
ARMCX5	4.55716	4.75816	4.09731	5.28584	5.05531	4.72925
ARMCX5-GPRASP2	0.794582	0.496319	0.716932	0.41312	0.44315	0.61122
ARMCX6	2.28191	2.82329	2.87793	2.80475	3.10259	2.56799
ARMH1	0.0128427	0.0260009	0.0253948	0	0.0260351	0.0397561
ARMH2	0	0	0	0	0	0
ARMH3	5.97741	6.36493	6.65544	7.34084	7.06034	6.84752
ARMH4	0.026862	0.0276531	0.0443898	0.0625218	0.0364703	0.0605014
ARMS2	0	0	0	0	0	0
ARMT1	23.3139	23.4847	24.0169	19.7564	20.3884	20.5711
ARNT	11.8699	12.0543	10.6905	15.3758	15.3231	15.3405
ARNT2	0.345116	0.413918	0.437478	0.797393	0.661296	0.923298
ARNTL	1.67382	1.55111	1.51727	1.58763	1.95472	1.65076
ARNTL2	9.68064	10.3738	9.49742	4.17622	4.36045	3.86215
ARPC1A	145.441	138.736	138.594	134.323	132.465	125.699
ARPC1B	174.485	169.339	179.074	152.426	155.51	162.416
ARPC2	80.0551	77.2711	80.2652	74.6	73.4509	74.6175
ARPC3	238.927	216.431	235.282	241.92	232.787	228.547
ARPC4	42.2219	45.5425	45.3828	48.8832	45.7424	42.7829
ARPC4-TTLL3	2.19536	1.95969	2.05183	2.28926	2.07923	2.59943
ARPC5	123.03	114.771	116.379	106.554	106.995	102.984
ARPC5L	14.3403	14.0495	14.4672	12.9148	12.2247	10.8218
ARPIN	1.08146	1.25108	1.15003	0.596444	0.695772	0.608036
ARPP19	31.6577	32.5392	32.4717	14.7689	15.3253	13.9005
ARPP21	0.00373661	0	0.00371998	0.00196138	0.00623298	0.00665439
ARR3	0	0	0	0	0	0
ARRB1	0.737933	0.944231	0.871699	1.10664	1.14315	1.22193
ARRB2	2.31952	2.10892	2.25122	1.33698	1.35308	1.25469
ARRDC1	1.80435	2.16031	1.98492	1.33583	1.66513	1.40916
ARRDC2	3.5357	3.61903	4.05101	6.28662	5.74742	5.18615
ARRDC3	25.9716	27.1708	23.9158	32.6413	32.1371	31.6975
ARRDC4	4.9677	5.31995	5.49443	6.24482	6.77115	6.38799
ARRDC5	0	0	0	0.0172906	0	0.0174744
ARSA	0.840957	1.12058	1.03465	0.995353	0.749415	0.768537
ARSB	4.0927	4.01864	3.49909	2.70458	2.64974	2.71273
ARSD	3.40121	3.36524	3.99008	3.17529	3.5272	3.88341
ARSE	4.9063	4.65192	4.69616	4.69515	4.38145	4.52953
ARSF	0	0	0	0	0	0
ARSG	0.532863	0.614071	0.540281	0.532867	0.456892	0.531855
ARSH	0	0	0	0	0	0
ARSI	1.19061	1.27895	1.40252	1.21066	1.11332	1.02593
ARSJ	5.37845	6.00525	5.84724	7.01105	7.0319	6.97499
ARSK	1.9474	2.25098	1.67235	1.68149	1.63453	2.00472
ART1	0	0	0	0	0	0
ART3	0	0	0	0	0	0
ART4	0.00760144	0	0.00753906	0	0	0
ART5	0.308034	0.168149	0.0997235	0.300469	0.0643194	0.316706
ARTN	0.0780213	0.1489	0	0.147054	0.0677612	0.129621
ARV1	9.01389	8.46338	9.31396	6.42196	6.43393	6.03132
ARVCF	0.178351	0.149937	0.137939	0.193425	0.167175	0.213221
ARX	0	0	0	0	0	0
AS3MT	1.83781	1.78751	2.30421	2.25882	1.84773	2.13318
ASAH1	31.1851	32.4895	31.7441	28.7078	25.9332	26.8285
ASAH2	0.627333	0.773808	0.679652	0.616059	0.936415	0.727321
ASAH2B	2.6111	2.49484	2.43257	2.74239	2.66749	2.47995
ASAP1	29.4966	30.0259	28.5815	22.9698	24.005	23.6935
ASAP2	10.3448	10.5717	10.5735	9.25229	9.00266	8.71285
ASAP3	0.578256	0.668356	0.758009	1.17476	1.17919	1.07071
ASB1	9.33173	9.49525	8.49598	13.1039	13.8959	12.9912
ASB10	0	0	0	0	0	0
ASB11	0	0	0	0	0.0188784	0
ASB12	0	0	0	0	0	0.0464999
ASB13	15.047	15.1607	15.502	12.9065	13.0815	13.425
ASB14	0	0	0	0	0	0
ASB15	0	0	0	0	0	0
ASB16	0	0	0	0.0335973	0	0.0299993
ASB17	0	0	0	0.0492492	0	0
ASB18	0.0216204	0	0	0	0.0214425	0.0214298
ASB2	0.484882	0.438177	0.431754	1.07943	0.748643	0.691746
ASB3	3.36559	2.43027	3.16441	2.47443	2.17917	2.06772
ASB4	0	0	0	0	0	0
ASB5	0.0597251	0.0204696	0.0296075	0.0414591	0.0110032	0.0586787
ASB6	7.10131	7.82368	7.23986	7.96432	7.95132	7.42191
ASB7	3.68577	3.31199	3.06819	3.44732	3.35248	3.36473
ASB8	4.97876	4.94011	4.63833	4.54528	4.97399	5.09822
ASB9	4.74011	4.71465	5.16117	2.85668	3.27087	3.66113
ASCC1	5.41485	5.21034	5.44684	7.34983	7.06668	6.90916
ASCC2	3.69521	3.90292	3.82241	3.15224	3.26302	2.85592
ASCC3	5.92868	6.10246	5.92662	6.01323	6.66272	6.73776
ASCL1	0	0	0	0	0	0
ASCL2	0	0	0	0	0	0
ASCL3	0	0	0	0	0	0
ASCL4	0	0	0	0	0	0
ASCL5	0	0	0.246284	0	0	0.107339
ASDURF	1.03e-05	8.85e-06	0.210517	7.44e-06	5.28e-05	4.48e-05
ASF1A	18.0577	16.998	17.0194	18.1327	17.2656	18.5807
ASF1B	18.6656	18.5452	17.6351	19.7225	18.1296	18.3699
ASGR1	0.0315867	0.245405	0.0302392	0.0302044	0.0576273	0.141688
ASGR2	0	0	0	0	0	0
ASH1L	8.23192	8.92993	8.11793	8.06712	8.57907	8.73411
ASH2L	9.26681	8.30642	9.45138	9.10235	8.46957	8.59739
ASIC1	0.769547	0.554031	0.554476	0.541938	0.520942	0.575585
ASIC2	0	0	0	0	0	0
ASIC3	0.168556	0.0832262	0	0.0272911	0.0259333	0.0502661
ASIC4	0.0158011	0.0156113	0	0	0	0.0146683
ASIC5	0	0	0	0	0	0.0453424
ASIP	0	0	0	0	0	0
ASL	11.9294	12.0356	13.1903	14.5391	13.9455	12.6955
ASMT	0	0	0	0	0	0
ASMTL	0.995543	0.254858	0.0776887	0.0196441	1.00521	0.0183809
ASNA1	62.2232	57.9364	63.6784	46.1496	43.8447	45.3635
ASNS	13.6594	13.0664	14.1835	14.0717	14.2128	12.9858
ASNSD1	24.8394	25.6936	25.3303	30.8989	29.9892	29.9184
ASPA	0	0	0	0.021015	0	0
ASPDH	0	0	0	0	0	0
ASPG	0	0	0	0	0.0126781	0.0368304
ASPH	117.824	119.277	113.016	79.0617	79.2597	79.3126
ASPHD1	9.29936	9.62488	10.5736	9.7686	9.42487	9.82479
ASPHD2	0.590333	0.382377	0.528911	0.419337	0.756299	0.501802
ASPM	19.9096	19.7671	19.0673	18.7664	19.4716	19.768
ASPN	0	0	0	0	0	0
ASPRV1	0.0712559	0	0.0229956	0.0236058	0.0232557	0.117639
ASPSCR1	5.03964	4.87206	4.55087	4.56181	4.97692	4.98524
ASRGL1	0.398689	0.383769	0.618968	0.639013	0.671768	0.704094
ASS1	2.03445	1.0785	1.18373	2.17281	1.65615	1.90663
ASTE1	1.29413	1.26017	1.16098	1.53332	1.9611	1.64882
ASTL	0	0.0119555	0	0	0	0
ASTN1	0.555072	0.581942	0.676152	0.696429	0.614526	0.658111
ASTN2	0.617233	0.531816	0.417486	0.742423	0.674126	0.729207
ASXL1	11.9281	12.1255	12.1696	11.4987	12.0849	11.6521
ASXL2	5.25761	5.78842	5.37856	4.02805	4.6213	4.52845
ASXL3	0	0	0.00209089	0.00659519	0.00234155	0
ASZ1	0	0.0526221	0	0	0	0.0629616
ATAD1	8.0144	7.71031	7.32701	6.53682	6.75973	6.81887
ATAD2	30.6944	30.5356	29.5633	23.1308	23.8424	23.9488
ATAD2B	0.709553	0.639659	0.683975	1.09825	1.19632	1.08437
ATAD3A	20.9659	21.2797	21.1168	24.8471	24.8965	22.3223
ATAD3B	8.70851	8.62105	8.51173	11.1546	11.2973	10.7918
ATAD3C	0	0.0134318	0.0132247	0.027064	0	0.0259437
ATAD5	1.63803	1.47892	1.64312	1.40681	1.54708	1.67686
ATAT1	1.3293	1.36335	1.54724	1.55397	1.47595	1.46876
ATCAY	0.00782308	0.00785488	0	0	0	0
ATE1	8.75223	8.92531	8.48212	8.34182	8.51182	8.66452
ATF1	1.5676	1.33495	1.83386	2.41886	2.33414	2.26588
ATF2	11.4779	11.6608	10.8758	13.129	13.3328	12.9262
ATF3	30.4372	34.8037	34.3124	45.2007	42.8425	34.8151
ATF4	28.0093	29.4307	29.1209	33.6413	33.5498	33.0557
ATF5	8.81779	8.01009	9.48675	8.15739	6.06069	6.78127
ATF6	9.62701	10.0304	9.58916	12.3619	11.5964	12.3903
ATF6B	16.3826	15.2915	15.1346	15.513	16.9982	15.6619
ATF7	3.9029	4.31238	4.07254	3.64075	3.61912	3.5278
ATF7IP	3.25529	3.21482	3.04511	2.98304	3.3259	3.16347
ATF7IP2	0.556164	0.446705	0.516433	0.848705	0.881213	0.857854
ATG10	1.44361	1.23688	1.38877	1.82259	1.46131	1.74241
ATG101	34.492	35.0399	35.254	48.0636	44.3448	42.1631
ATG12	19.1028	18.9567	18.7023	19.517	20.6582	20.3802
ATG13	7.09932	7.69448	7.83833	8.60774	8.13839	8.01267
ATG14	2.74044	3.37106	2.98067	4.57483	4.19813	4.18581
ATG16L1	19.1854	18.8798	19.1268	18.634	17.5105	18.1868
ATG16L2	0.331745	0.472966	0.305872	0.469123	0.486876	0.459125
ATG2A	2.69044	2.96306	3.21533	3.04006	3.51974	3.30876
ATG2B	1.73235	1.84688	1.63977	1.49093	1.86711	1.63091
ATG3	22.221	22.2172	21.54	22.1148	21.7583	23.3463
ATG4A	1.54271	1.33636	1.49262	1.93332	1.82177	1.80208
ATG4B	4.79932	4.43954	4.69747	5.28504	4.92241	5.15596
ATG4C	2.33911	1.84937	1.68941	2.07425	1.78055	2.05192
ATG4D	7.0397	7.17099	8.0678	4.75392	4.69176	5.15789
ATG5	14.5458	13.1617	12.4134	12.8903	12.3917	13.1883
ATG7	3.77398	3.87853	3.7108	2.62917	2.89883	2.29354
ATG9A	21.0533	18.9387	19.7408	14.6747	13.0694	14.1566
ATG9B	0.0127926	0	0	0.0252983	0.0243025	0
ATIC	62.0511	60.2182	61.7026	58.8805	57.1156	57.7632
ATL1	2.08444	1.7288	1.67226	1.95674	2.23373	2.44871
ATL2	11.6142	11.6154	11.9026	11.092	10.4197	11.1437
ATL3	15.0447	15.8856	15.1932	11.4482	12.4187	11.1583
ATM	2.67566	2.83769	2.53594	4.10201	4.52229	4.72158
ATMIN	15.6442	16.0875	16.7314	18.2457	17.8905	17.9876
ATN1	35.6003	33.6319	34.2495	29.08	28.507	27.3278
ATOH1	0	0	0.06927	0	0	0
ATOH7	0.178328	0.237115	0	0.0594232	0	0
ATOH8	3.82739	3.30134	3.41917	3.74545	3.6578	3.79913
ATOX1	123.53	106.306	119.959	109.154	92.5346	103.605
ATP10A	0.598242	0.60828	0.779132	1.22635	1.15337	1.62102
ATP10B	0	0	0	0	0	0
ATP10D	4.95788	4.75368	5.00871	6.59824	7.16381	6.77884
ATP11A	5.47505	6.07085	5.92256	6.38468	7.16122	7.43862
ATP11AUN	0	0	0	0	0	0
ATP11B	7.37935	7.65625	7.2762	5.18027	5.08591	5.18089
ATP11C	8.18328	7.40898	7.75047	5.85205	6.4886	6.88682
ATP12A	0	0.0115304	0	0	0	0
ATP13A1	9.014	9.38757	9.25239	7.64493	8.51995	8.40658
ATP13A2	5.15545	5.78514	5.54959	5.46163	4.85826	5.73364
ATP13A3	55.8749	63.0136	54.8675	38.4702	42.0567	38.0782
ATP13A4	0.00958735	0.00489064	0.00472674	0.0148832	0.00518608	0
ATP13A5	0	0	0	0	0	0
ATP1A1	68.1955	66.7305	68.5582	58.2904	58.4055	60.0641
ATP1A2	0.0141148	0	0.0277856	0.0071055	0.00704241	0.0357529
ATP1A3	0.297996	0.261694	0.202109	0.214751	0.172937	0.467148
ATP1A4	0	0	0	0	0.0103195	0
ATP1B1	125.351	130.785	132.523	131.131	129.508	127.153
ATP1B2	0	0	0	0	0.0153273	0
ATP1B3	57.144	53.6485	55.2114	48.9063	48.6663	52.1685
ATP1B4	0	0	0	0	0	0
ATP23	2.53283	2.52303	3.04876	3.32714	3.67741	2.90217
ATP2A1	0.0978436	0.0607826	0.0956509	0.145026	0.128158	0.14962
ATP2A2	79.9137	80.2334	80.7904	87.2312	89.0526	89.3404
ATP2A3	0.156946	0.10866	0.199809	0.202753	0.212619	0.121858
ATP2B1	24.4297	27.3185	23.4301	22.9133	23.3119	21.4183
ATP2B2	0	0	0	0	0	0
ATP2B3	0.00485982	0.00972454	0	0	0.00469641	0.00466961
ATP2B4	10.1352	10.505	10.4398	10.5905	11.0985	11.5326
ATP2C1	27.4299	26.7932	27.2509	25.1179	25.204	25.7235
ATP2C2	0	0	0	0	0	0
ATP4A	0	0	0	0	0	0
ATP4B	0	0	0	0	0	0
ATP5F1A	105.588	96.0852	107.127	91.838	94.1813	104.319
ATP5F1B	365.367	345.007	374.565	313.607	307.918	325.66
ATP5F1C	145.248	136.205	145.638	122.723	118.604	126.916
ATP5F1D	43.1346	34.3652	40.7352	33.4249	37.7081	32.674
ATP5F1E	532.827	525.739	544.439	516.785	460.729	442.566
ATP5IF1	7.32468	7.77592	7.85368	6.62585	6.20656	7.06877
ATP5MC1	96.4711	82.8211	92.4945	82.8718	81.3829	77.0384
ATP5MC2	35.9611	34.4808	37.3783	34.5625	36.3471	38.6451
ATP5MC3	17.9149	17.6392	18.8218	14.192	16.0935	16.3711
ATP5MD	47.9542	44.39	51.2874	55.9308	50.2949	45.4662
ATP5ME	238.096	200.426	224.271	218.3	198.53	202.378
ATP5MF	179.657	151.698	173.844	188.611	176.75	155.711
ATP5MF-PTCD1	1.55375	2.04708	1.6262	2.05554	1.89782	2.00495
ATP5MG	75.5184	78.0623	83.0058	91.1098	92.2474	86.5367
ATP5MGL	0	0	0.232879	0	0.241401	0.0823246
ATP5MPL	26.8598	30.1758	34.3631	29.4376	27.8116	27.7403
ATP5PB	76.6137	68.6244	74.1171	55.5095	58.9882	58.8047
ATP5PD	269.563	267.628	290.68	246.941	243.472	243.884
ATP5PF	24.8053	26.0291	26.5486	21.3523	20.4936	18.9156
ATP5PO	129.373	129.477	131.025	116.112	112.631	112.8
ATP5S	0.308169	0.451828	0.290779	0.217328	0.22786	0.239862
ATP6AP1	42.9749	42.0293	44.3416	45.8212	46.1606	44.8136
ATP6AP1L	0.267783	0.193081	0.164811	0.226366	0.340079	0.311549
ATP6AP2	81.889	80.3145	75.4286	74.7958	72.9724	75.6085
ATP6V0A1	7.65617	7.63212	8.6874	8.06662	8.11712	8.77549
ATP6V0A2	4.09626	4.00812	3.98899	3.52265	3.52751	3.40231
ATP6V0A4	0.635765	0.665275	0.70444	0.736434	0.857636	0.877148
ATP6V0B	43.003	44.6895	45.9495	43.2145	49.1445	39.7205
ATP6V0C	260.587	245.312	262.889	236.063	223.32	214.397
ATP6V0D1	46.1679	41.6518	45.6898	33.9542	36.3308	32.4538
ATP6V0D2	0.199644	0.295376	0.13185	0.274044	0.311409	0.250191
ATP6V0E1	422.302	414.282	428.774	386.401	378.691	386.16
ATP6V0E2	21.8431	18.1877	22.2032	19.7766	20.1165	20.544
ATP6V1A	21.3283	21.3868	20.386	20.439	21.7559	20.4722
ATP6V1B1	0	0	0	0	0	0
ATP6V1B2	53.5818	55.3619	52.3666	49.3472	47.7541	42.2829
ATP6V1C1	46.4599	48.6087	47.0627	49.6941	50.1625	49.5056
ATP6V1C2	0	0.0252646	0.0855523	0.0378045	0.0131015	0
ATP6V1D	29.2671	28.5735	28.1254	16.5185	15.5755	15.4832
ATP6V1E1	81.5428	81.3959	85.5126	76.1744	76.9577	71.4059
ATP6V1E2	0.786279	0.563254	0.611124	1.3937	1.03458	1.03877
ATP6V1F	56.1808	59.2274	56.4698	78.4785	74.0342	67.9945
ATP6V1G1	52.2573	53.8538	51.1548	77.954	79.4311	75.7851
ATP6V1G2	0.0958745	0.158885	0.186198	0.128661	0.0957549	0.164572
ATP6V1G3	0	0	0	0	0	0
ATP6V1H	27.2946	29.6457	28.9416	23.6489	24.5685	23.5146
ATP7A	2.2208	2.13297	1.91383	1.36402	1.52959	1.56957
ATP7B	0.383343	0.507723	0.335708	0.403774	0.513139	0.524567
ATP8A1	0.0190597	0.0655565	0.0315301	0.0800575	0.0780548	0.0832378
ATP8A2	0.188298	0.148173	0.200747	0.204307	0.196734	0.187611
ATP8B1	7.3874	7.11095	7.00708	7.28557	7.47109	7.7201
ATP8B2	8.60363	9.00251	8.32714	13.7832	13.7046	13.7599
ATP8B3	0.294001	0.260534	0.202483	0.471744	0.394269	0.398749
ATP8B4	0.0501292	0.00858706	0.0124111	0.00436759	0.0138764	0
ATP9A	5.78678	6.35227	5.94822	9.26091	9.4318	9.37566
ATP9B	0.740498	0.880256	0.878788	1.12506	1.20517	1.193
ATPAF1	13.9055	11.3175	12.4329	2.58216	2.59638	2.81803
ATPAF2	1.28553	1.11131	1.47659	1.16528	1.43867	1.86438
ATR	8.32992	8.4526	8.23458	5.44252	5.97148	5.64511
ATRAID	43.3493	41.1161	46.4008	46.7937	41.78	40.2885
ATRIP	1.48812	1.30926	1.77374	1.627	1.85856	1.94657
ATRN	5.97312	5.93992	5.88593	6.45708	6.74174	7.58637
ATRNL1	0.298908	0.340006	0.369786	0.24169	0.261631	0.38161
ATRX	6.65536	6.5901	6.18266	7.35855	7.45701	8.08491
ATXN1	2.00847	2.52111	1.92746	2.91811	3.27819	2.57094
ATXN10	70.9505	66.9067	71.5821	62.1067	62.645	69.3242
ATXN1L	14.5119	15.3613	14.0261	18.4406	19.6324	18.2689
ATXN2	7.63788	7.54831	7.16117	7.35425	7.29469	7.36875
ATXN2L	21.7523	22.2207	21.5305	23.119	23.481	21.4751
ATXN3	1.47264	1.85064	1.34189	1.27206	1.33921	1.47362
ATXN3L	0	0	0	0	0	0
ATXN7	3.27274	3.59737	3.32228	3.83157	3.46077	3.27355
ATXN7L1	0.188605	0.22841	0.182162	0.276656	0.286117	0.267519
ATXN7L2	0.962713	0.781044	0.740604	0.460794	0.605082	0.449623
ATXN7L3	13.4297	13.9652	13.5607	14.4267	13.7748	13.1513
ATXN7L3B	17.9026	19.6628	19.5037	24.6133	22.6639	23.149
AUH	1.59317	1.74367	1.52226	1.36553	1.17584	1.38916
AUNIP	4.18837	3.61744	3.4539	2.88482	2.80239	2.29981
AUP1	56.7364	55.4708	55.2786	68.4269	65.8892	60.8966
AURKA	34.5818	33.3917	34.9397	38.2687	34.9444	34.5966
AURKAIP1	47.6393	44.7243	45.8271	48.9221	47.1778	41.3379
AURKB	5.21302	5.76684	5.82331	5.57722	5.47312	5.54822
AURKC	0.113651	0.0374359	0.0366711	0.113558	0.297924	0.266798
AUTS2	0	0.005729	0.0111526	0	0	0
AVEN	5.08954	6.37456	5.7906	6.54188	5.64926	6.41469
AVIL	0	0	0	0.00897668	0	0.018672
AVL9	16.2378	15.7471	15.4016	17.8286	17.5788	16.0691
AVP	0	0	0	0	0	0
AVPI1	4.34773	5.7127	5.23489	4.70095	4.22243	2.92452
AVPR1A	0.0204076	0.0627355	0.00675918	0.00707111	0.0219807	0.00770102
AVPR1B	0	0	0	0	0	0
AVPR2	3.00757	2.58943	3.32483	2.65856	2.62954	2.56988
AWAT1	0	0	0	0	0	0
AWAT2	0.0528902	0	0	0	0	0.11164
AXDND1	0.0085402	0	0.0168396	0.017709	0.0379278	0
AXIN1	3.499	3.82418	3.83084	5.28656	4.67831	4.92592
AXIN2	0.202771	0.110883	0.136577	0.287938	0.180415	0.135421
AXL	98.8872	89.3916	99.546	20.4433	21.4651	22.1756
AZGP1	0	0	0	0.0303392	0.0305483	0.0314803
AZI2	5.80647	5.33717	5.89309	6.52222	6.28475	6.95756
AZIN1	36.1081	36.8669	33.7165	41.8979	42.6951	42.439
AZIN2	0.233016	0.298834	0.320832	0.398033	0.396461	0.422153
AZU1	0	0	0	0	0.0737273	0
B2M	610.732	615.828	644.547	597.476	577.663	578.967
B3GALNT1	2.90624	2.77105	2.67453	2.20392	2.14096	2.19518
B3GALNT2	14.9511	14.9406	14.974	12.3482	12.5337	12.7539
B3GALT1	0.0209652	0	0.0208567	0.0146797	0.00783442	0
B3GALT2	0	0	0.0125719	0	0	0
B3GALT4	0.241398	0.0391655	0.194277	0.194262	0.255859	0.535985
B3GALT5	1.28352	1.44009	0.97223	1.04593	0.958553	0.998627
B3GALT6	16.4234	16.4053	15.7589	15.2949	18.2179	16.5988
B3GAT1	0	0	0	0	0	0
B3GAT2	0	0	0	0	0.0726369	0
B3GAT3	12.388	12.4809	12.5643	10.4511	9.74194	10.6866
B3GLCT	2.94963	3.44472	3.41431	2.46735	2.39103	2.7428
B3GNT2	8.30449	8.01991	7.8571	6.34383	7.56253	5.94905
B3GNT3	0.526588	0.739385	0.478049	0.448017	0.607568	0.435595
B3GNT4	0.125182	0.0895994	0.193138	0.179513	0.124011	0.142878
B3GNT5	4.69142	5.47318	4.84811	2.32935	1.98537	1.95392
B3GNT6	0	0	0	0.0251284	0.0234361	0.0227541
B3GNT7	0.0696247	0.110799	0	0.0276543	0.0921153	0.0516061
B3GNT8	0	0	0	0	0.0398209	0
B3GNT9	4.41912	5.13143	4.82818	7.58005	7.0243	6.93556
B3GNTL1	1.04373	0.811181	0.837887	1.05493	1.14827	1.05039
B4GALNT1	2.35386	2.46266	2.53149	3.61267	3.43203	3.6984
B4GALNT2	0.0410631	0.0136504	0.0400726	0.0410545	0.0271596	0.0138014
B4GALNT3	0.0692556	0.0344129	0.0903404	0.0454488	0.0110411	0.0109909
B4GALNT4	0.822206	0.834317	0.941599	1.38172	1.40644	1.5834
B4GALT1	11.4774	10.9943	11.7053	25.8555	27.1467	26.7516
B4GALT2	26.9142	25.2002	27.8496	33.0475	32.5562	32.5367
B4GALT3	23.8021	21.86	22.9299	20.1028	18.8014	18.1593
B4GALT4	8.70635	9.0584	8.41734	15.1298	14.9687	15.197
B4GALT5	34.0412	35.31	35.2277	35.1648	35.1813	37.4441
B4GALT6	1.01174	1.07957	0.880005	1.20006	1.52232	1.3879
B4GALT7	10.1469	9.61436	9.55788	12.1683	12.7536	13.368
B4GAT1	8.29129	6.7293	6.68405	5.37497	5.36603	5.16913
B9D1	0.541354	0.571111	0.502609	0.637169	0.518282	0.662833
B9D2	0.849612	1.04623	0.519948	0.645605	1.09042	1.33563
BAALC	0.117204	0.0596943	0.077191	0.020023	0.184178	0.105665
BAAT	0.0812281	0.153422	0.094002	0.253739	0.209577	0.429999
BABAM1	33.4017	32.406	34.2243	30.683	32.4531	31.1644
BABAM2	21.2815	19.3325	19.6245	22.577	22.751	22.3689
BACE1	1.39009	1.86492	1.61843	2.06255	1.86691	2.00845
BACE2	7.428	6.74874	7.02287	8.27374	7.45149	9.27017
BACH1	13.6672	14.1194	12.7629	12.647	13.8157	12.3767
BACH2	0.0104567	0.00268151	0.0129899	0.0189568	0.00842585	0.00880631
BAD	15.6245	13.4736	14.5673	16.2474	14.7922	13.7444
BAG1	5.31104	5.16502	5.09646	5.03292	5.0531	4.94189
BAG2	18.3278	17.849	18.5701	14.1483	14.0602	14.8845
BAG3	44.3648	44.8618	46.0597	61.7204	62.2225	57.6453
BAG4	5.16881	4.81315	5.37738	4.76313	4.92721	5.34516
BAG5	9.28643	10.3932	10.2665	8.76998	9.49724	8.66118
BAG6	19.9642	20.7159	20.5254	19.0514	18.9273	19.8683
BAGE2	7.79e-06	0	0	0	0	0
BAHCC1	0.835269	0.670353	0.839997	0.481991	0.615305	0.561092
BAHD1	4.35172	4.37664	4.42809	5.01467	5.29241	4.83027
BAIAP2	2.06299	2.16759	1.95585	2.71591	2.88463	3.07664
BAIAP2L1	13.7455	13.9234	14.1946	14.8246	14.19	13.7412
BAIAP2L2	0.819596	0.746606	0.845031	0.69883	0.83037	0.654162
BAIAP3	0.0771873	0.0568885	0.047204	0.0660736	0.0701339	0.0680711
BAK1	14.1435	13.0186	12.9526	6.07885	5.43361	5.12852
BAMBI	2.65372	2.74021	2.62671	1.25938	1.78907	1.61912
BANF1	69.3485	61.5508	68.5298	67.6518	61.5663	61.224
BANF2	0	0	0	0	0	0
BANK1	0.467054	0.416103	0.339686	0.321082	0.328312	0.504545
BANP	1.10065	0.714716	0.81547	0.956663	0.977337	0.89233
BAP1	14.8674	14.359	14.5556	16.3092	16.4608	15.1173
BARD1	3.65504	4.09915	3.89918	3.49142	3.65459	3.5385
BARHL1	0	0	0	0	0	0
BARHL2	0	0	0	0	0	0
BARX1	0	0	0	0	0	0
BARX2	0	0	0	0	0	0
BASP1	161.151	156.031	164.786	157.477	147.068	137.57
BATF	0	0	0	0	0	0
BATF2	0.145269	0.289088	0.283685	0.122503	0.179726	0.100016
BATF3	0.991283	0.960739	1.33643	0.760683	0.982368	0.734246
BAX	57.4762	56.0899	64.5833	37.7636	39.1422	34.9686
BAZ1A	5.29911	6.03785	5.29321	7.04676	7.17022	7.31652
BAZ1B	21.6642	22.1925	22.0408	27.6956	28.7317	27.7168
BAZ2A	12.0797	12.1611	12.0393	9.21287	10.3654	9.80516
BAZ2B	2.34627	2.33273	2.28863	2.4235	2.64562	2.40749
BBC3	3.13714	2.80203	3.7632	5.96789	5.55964	4.91094
BBIP1	6.41824	7.35811	6.54215	6.01246	5.69834	6.51981
BBOF1	0.196663	0.25296	0.203019	0.401839	0.4834	0.374206
BBOX1	0	0	0	0	0	0
BBS1	1.55355	1.49168	1.68609	1.9921	1.82103	2.16294
BBS10	2.72167	2.85251	2.66124	2.71107	2.64494	3.97886
BBS12	2.03184	1.96041	1.46509	1.84384	1.7919	1.70749
BBS2	6.0756	5.74669	5.52994	6.94724	7.1669	7.105
BBS4	4.49811	4.70699	4.99603	4.1918	3.97651	4.53495
BBS5	3.97486	3.6096	3.76577	2.19302	1.86288	2.28199
BBS7	3.29983	3.24186	3.14148	3.74248	3.44838	3.83808
BBS9	0.911166	0.90088	0.858067	1.32182	1.37629	1.59761
BBX	9.26378	10.0002	9.06768	7.96225	8.234	7.65499
BCAM	2.9012	2.13185	3.00843	3.15117	3.04773	5.06949
BCAN	0.0107274	0	0.0315408	0.0106135	0.0508377	0.0100735
BCAP29	11.3102	11.4157	10.7212	9.29649	9.05806	7.54195
BCAP31	84.5518	80.7624	85.9524	76.0223	72.8321	69.4677
BCAR1	14.5894	13.9152	14.2999	14.3075	15.4266	15.5208
BCAR3	6.51269	7.17403	6.73276	6.88394	6.95656	6.77956
BCAS1	0	0	0.00872384	0	0	0
BCAS2	37.146	35.3195	33.3306	37.7	42.6703	38.8466
BCAS3	0.693926	0.658876	0.892216	1.0852	0.850453	1.19116
BCAS4	1.29106	0.962075	1.24663	1.16906	1.217	1.36417
BCAT1	15.9236	16.8215	15.2566	19.6062	19.8335	18.0259
BCAT2	9.25204	7.63554	8.33344	8.04433	7.55065	8.76399
BCCIP	39.8304	39.585	40.5194	31.6	31.0852	32.2033
BCDIN3D	1.0085	1.01324	1.01253	0.959492	1.2091	1.1937
BCHE	4.57552	4.70799	5.46164	3.02608	3.28581	3.58553
BCKDHA	7.59725	9.09478	8.62141	13.7507	12.8084	14.2274
BCKDHB	1.68265	1.52802	1.42197	1.31237	1.32573	1.52322
BCKDK	16.5627	15.2718	15.843	19.3806	20.4253	19.1262
BCL10	6.45626	6.17814	6.29974	6.18541	6.37508	5.90656
BCL11A	0	0	0	0	0	0
BCL11B	0	0.00755489	0.0147549	0	0	0
BCL2	0.966412	1.05764	1.01481	1.28185	1.46652	1.46234
BCL2A1	0.352758	0.349956	0.434654	0.202868	0.104855	0.111049
BCL2L1	25.3942	24.151	25.6123	47.5218	47.3357	46.4401
BCL2L10	0.0511765	0	0	0	0	0
BCL2L11	2.15436	2.0571	2.28829	2.08273	2.23374	2.44625
BCL2L12	4.50279	4.72896	4.87296	3.09146	3.08818	3.44059
BCL2L13	6.14582	5.92504	6.23934	8.30081	8.63971	7.96005
BCL2L14	0	0	0	0	0	0
BCL2L15	0.0577078	0.131162	0.103256	0.10838	0.0896864	0.108783
BCL2L2	5.94664	5.99237	5.03316	7.7673	6.91446	7.91968
BCL2L2-PABPN1	26.4912	23.4441	25.0787	25.9548	22.5466	24.9919
BCL3	2.95478	3.17345	2.97368	3.05279	2.94959	2.90155
BCL6	1.51764	1.52695	1.39682	1.63126	1.54362	1.81533
BCL6B	0	0.0463109	0	0.0154312	0	0
BCL7A	2.11951	1.6247	1.76101	2.7268	3.00624	2.83909
BCL7B	14.1774	15.7909	14.276	28.8668	27.484	24.7523
BCL7C	3.79126	3.46319	3.47677	3.16324	3.62612	3.57565
BCL9	10.4673	10.8147	10.6901	10.4046	10.8437	10.7147
BCL9L	6.68517	6.41482	6.7153	6.60861	7.14358	6.87647
BCLAF1	19.2612	18.7807	18.469	13.8409	14.0101	14.6305
BCLAF3	0.879695	0.990808	0.948302	0.825647	1.02108	1.09728
BCO1	0.489485	0.522398	0.452277	0.840261	0.681827	0.80227
BCO2	0.35867	0.4345	0.365631	0.385421	0.415721	0.378994
BCOR	5.48978	5.443	5.56404	3.97113	4.08709	4.07615
BCORL1	1.92637	1.79083	1.75934	1.31569	1.37828	1.14731
BCR	5.102	4.6565	4.95226	7.30298	7.70741	7.47397
BCS1L	7.8934	7.41347	9.27441	6.70887	6.38339	6.72822
BDH1	0.336119	0.304102	0.390034	0.360777	0.377624	0.489029
BDH2	2.85754	2.8172	2.8658	2.48669	2.70837	2.64952
BDKRB1	0.168995	0.222551	0	0	0.108077	0.107402
BDKRB2	0.0509184	0.0682288	0.0748542	0.119872	0.0951048	0.134085
BDNF	4.93756	4.84506	4.82707	5.04259	5.37864	5.69774
BDP1	4.2145	4.34372	3.89069	4.68221	5.23941	5.15395
BEAN1	0	0.00493626	0	0	0.00483997	0
BECN1	13.1761	13.1159	13.7329	18.5268	18.0807	17.7508
BECN2	0.0467157	0	0.0453692	0.139369	0.0441311	0.132967
BEGAIN	0.21706	0.235533	0.19934	0.305074	0.208939	0.269448
BEND2	0	0	0	0	0	0
BEND3	0.820832	0.760088	0.900127	0.41686	0.511513	0.452284
BEND4	0.0573751	0.045691	0.031609	0.00659876	0.0136458	0.0212973
BEND5	0	0	0	0	0	0
BEND6	0.912012	0.887862	0.813305	0.6839	0.709359	0.815849
BEND7	2.26358	2.16114	2.38609	3.53945	3.58748	3.65693
BEST1	0.461468	0.552391	0.409474	0.812781	0.456368	0.586821
BEST2	0	0.0725533	0	0	0	0
BEST3	0.30194	0.285639	0.244189	0.269946	0.257542	0.239343
BEST4	0	0	0	0	0	0
BET1	38.6863	39.1544	37.6624	43.5924	42.2785	42.604
BET1L	18.9855	19.9631	19.7557	13.8815	16.071	15.9878
BEX1	0.122307	0.120721	0.0588371	0.0612813	0.0607152	0.126523
BEX2	4.18019	5.73114	4.7966	4.91038	4.96658	4.67433
BEX3	54.7567	53.0081	60.4664	28.6499	28.6234	27.7426
BEX4	10.9317	12.5667	11.9832	14.2554	15.4751	13.0719
BEX5	0.279899	0.0468151	0	0.0478689	0	0
BFAR	20.4304	21.4953	21.2976	22.8332	22.2032	21.8259
BFSP1	0.178285	0.167483	0.283199	0.428402	0.483209	0.392994
BFSP2	0	0	0	0	0	0
BGLAP	2.45e-09	4.34e-10	2.35e-09	7.28e-11	7.11e-11	4.85e-10
BGN	18.1145	16.8508	18.4915	27.7247	27.709	28.9851
BHLHA15	4.63879	4.25547	4.82882	6.1169	6.23243	4.76294
BHLHA9	0	0	0	0	0	0
BHLHB9	1.46177	1.56377	1.06501	1.12974	1.1165	0.956075
BHLHE22	0	0	0	0	0	0
BHLHE23	0	0	0	0	0	0
BHLHE40	22.4237	22.2006	21.2023	33.5326	30.9561	32.2285
BHLHE41	8.98607	9.15702	9.34284	5.87399	5.66523	5.62184
BHMG1	0	0.0488811	0.0241068	0	0	0
BHMT	0.0345707	0.0873816	0.1188	0.123866	0.145297	0.133518
BHMT2	54.1457	52.4122	51.2365	53.4017	52.2392	53.8251
BICC1	12.0119	11.3032	12.4014	16.3351	16.6527	19.5136
BICD1	0.604458	0.696372	0.661043	1.19685	1.39459	1.65272
BICD2	2.46456	2.53908	2.51306	11.3801	11.4919	12.0756
BICDL1	0.0943588	0.0526111	0.0721975	0.0739361	0.145778	0.168596
BICDL2	0.0219161	0	0	0	0	0
BICRA	0.774529	0.794006	0.761746	1.63665	1.47505	1.46205
BICRAL	1.4668	1.62116	1.57624	1.32554	1.35205	1.5285
BID	18.3264	19.2783	18.8519	17.6017	15.933	15.8154
BIK	1.37084	1.51638	1.11765	1.58593	1.03524	0.814472
BIN1	15.7369	14.5262	16.3347	14.8201	14.604	15.7095
BIN2	0	0	0	0	0	0
BIN3	1.7493	2.3114	2.38534	1.96818	2.06497	2.09282
BIRC2	19.2507	19.671	18.5778	21.969	22.0058	22.5089
BIRC3	36.9009	38.3208	35.8828	29.6481	30.1904	28.5239
BIRC5	40.8636	40.6477	40.3016	62.6799	61.1302	59.7467
BIRC6	7.11852	8.55629	7.73305	7.71966	9.30137	8.62926
BIRC7	0	0	0.0451477	0	0.0848026	0.0414543
BIRC8	0	0	0	0	0	0
BIVM	8.05076	8.05463	8.96401	12.3776	11.6445	12.5451
BIVM-ERCC5	5.34052	4.1307	4.10999	5.30498	7.05371	6.76798
BLCAP	28.6279	26.3177	27.449	30.9769	28.2933	29.1582
BLID	0.0726179	0.146535	0.070734	0.222708	0	0.0819212
BLK	0.0140607	0.0140243	0.0275229	0.0141356	0.0138024	0.0279955
BLM	2.41286	2.86114	1.92667	2.16313	2.03972	2.02841
BLMH	14.0063	13.5735	13.3413	12.8772	13.2417	14.1391
BLNK	0	0.00872146	0	0.00873367	0.00921806	0
BLOC1S1	35.3064	28.9259	33.1436	24.3612	23.2038	23.4953
BLOC1S2	9.30817	8.57518	10.1655	10.7462	10.6003	10.248
BLOC1S3	5.85213	7.04135	5.10838	8.34779	7.95063	7.85333
BLOC1S4	13.3026	13.9094	13.3572	16.0722	15.7389	16.6835
BLOC1S5	3.56991	3.84535	3.83658	4.30779	5.53585	6.02166
BLOC1S6	11.1477	12.174	11.234	16.8476	15.9252	14.9191
BLVRA	22.5724	21.3144	24.7119	23.7078	24.4987	25.4658
BLVRB	43.5429	39.1053	45.3183	49.6752	50.1758	55.9388
BLZF1	14.534	13.8263	13.3448	16.6103	16.662	16.6496
BMF	0.675901	0.600468	0.561636	0.563573	0.472235	0.414668
BMI1	18.4405	17.1498	16.465	13.6002	14.3571	15.376
BMP1	6.88571	6.57496	7.14361	8.05721	7.55081	7.79263
BMP10	0	0.00772958	0.00746393	0	0	0.0173342
BMP15	0	0	0	0	0	0
BMP2	0.319651	0.261209	0.302778	0.392469	0.449068	0.340926
BMP2K	12.1044	12.5449	11.2743	8.22767	8.82938	8.40298
BMP3	0	0	0	0.0108188	0.0114616	0.0242384
BMP4	1.88743	1.73694	2.43969	2.06271	2.05574	2.81043
BMP5	2.72376	2.63413	2.65115	4.49008	4.13097	5.16369
BMP6	0.0470883	0.0157573	0.0774868	0.047937	0	0
BMP7	0	0	0	0	0	0
BMP8A	0	0	0.00756038	0	0.00748757	0
BMP8B	0.0378955	0.0761422	0.0447839	0.03819	0.0300909	0.0151626
BMPER	0.290664	0.306605	0.276557	0.312256	0.474555	0.51898
BMPR1A	8.31036	9.31306	8.02928	9.4004	9.49426	10.2606
BMPR1B	0.308957	0.409546	0.510837	0.238694	0.26288	0.219689
BMPR2	4.02615	4.18284	4.07597	5.80056	6.30697	6.32602
BMS1	7.0384	7.55578	7.82065	15.4322	14.6864	15.2148
BMT2	11.9298	11.7906	12.2451	3.48681	4.08538	2.985
BMX	0	0.0147554	0	0	0	0
BNC1	7.23156	7.03721	7.38742	5.74952	5.85743	5.12958
BNC2	0.724296	0.708778	0.630036	0.58111	0.74636	0.870588
BNIP1	7.01266	6.89319	7.25507	7.25703	7.53679	7.16036
BNIP2	11.1194	10.9642	10.0591	11.99	11.6262	11.9812
BNIP3	119.455	117.33	122.359	88.5123	83.4891	89.1753
BNIP3L	30.4827	27.8444	28.2302	34.2984	32.2412	32.0224
BNIPL	0.018203	0	0.0709414	0.0368266	0.0185167	0.0191247
BOC	0.0337505	0.040695	0.0333268	0.0740833	0.0461563	0.0392992
BOD1	26.6538	27.8088	27.0946	34.9579	36.1684	35.6249
BOD1L1	4.76675	5.40994	4.79826	7.33536	8.46547	8.01581
BOD1L2	0	0	0	0	0	0
BOK	3.94602	3.06389	4.20297	3.7929	3.90812	4.64174
BOLA1	5.32636	5.50124	6.44464	6.38711	5.88882	5.55567
BOLA2	0	0	0	0	0	0
BOLA2-SMG1P6	3.80588	1.06306	1.32357	1.97822	1.59578	1.77529
BOLA2B	0.561202	0.0902468	0.268497	0.268069	0.415702	0.0814617
BOLA3	37.4096	35.7681	38.9027	34.6293	32.2945	33.8362
BOLL	0	0	0	0	0	0
BOP1	32.6519	31.2473	32.8864	21.2509	23.0182	21.8587
BORA	5.87759	6.31962	5.81987	7.59794	7.87135	7.58231
BORCS5	0.53069	0.59738	0.621846	0.736745	0.796494	0.615432
BORCS6	2.15783	1.37642	2.03855	1.6202	1.7744	1.98627
BORCS7	5.67963	5.81167	5.28963	4.37512	4.38994	4.04925
BORCS8	2.72311	2.05785	2.81683	2.68486	2.30215	2.90353
BORCS8-MEF2B	0.0580624	0.0641768	0.403529	0.194999	0.154878	0.281791
BPGM	8.55868	7.31217	6.64538	8.15746	8.18796	7.91139
BPHL	3.07429	2.66162	3.13905	3.52628	2.70207	3.03327
BPI	0	0	0	0	0	0
BPIFA1	0	0	0	0	0	0
BPIFA2	0	0	0	0	0	0
BPIFA3	0	0	0	0	0	0
BPIFB1	0	0	0	0	0	0
BPIFB2	0	0	0	0	0	0
BPIFB3	0	0	0	0	0	0
BPIFB4	0	0	0	0	0	0
BPIFB6	0	0	0	0	0	0
BPIFC	0	0	0	0	0.0414691	0
BPNT1	7.60908	7.8866	7.36224	6.78037	7.83779	8.52456
BPTF	5.70274	5.98627	5.64948	5.91595	6.57274	6.76506
BPY2	0	0	0	0	0	0
BPY2B	0	0	0	0	0	0
BPY2C	0	0	0	0	0	0
BRAF	4.21606	4.8403	4.59507	5.74975	6.18342	5.4805
BRAP	5.59225	5.84614	6.66147	5.36969	5.33354	4.96872
BRAT1	6.16567	5.72308	5.98354	5.78958	5.06871	5.4657
BRCA1	4.18111	4.4824	3.5748	3.70802	4.26561	3.99292
BRCA2	2.65047	2.5963	2.38146	2.27728	2.7394	2.54115
BRCC3	3.9494	4.02739	4.18493	3.57911	3.41761	3.62363
BRD1	2.30127	2.57068	2.28432	2.53059	2.39657	2.69553
BRD2	23.9997	22.4586	25.038	25.0745	24.1243	23.5069
BRD3	3.44905	3.32572	3.39494	3.91722	3.96686	3.99559
BRD3OS	6.35296	5.85607	5.64128	7.13706	6.28589	6.64712
BRD4	6.26851	5.69775	5.80948	4.90781	4.87042	4.62412
BRD7	9.37433	10.0046	8.68779	11.2171	10.2472	11.7818
BRD8	5.63176	6.07618	5.62813	6.81627	7.15978	7.6007
BRD9	2.68505	3.45458	2.93492	3.50651	3.25676	3.36718
BRDT	0	0	0	0	0	0
BRF1	1.82656	1.49268	1.68977	1.97258	1.89283	2.03334
BRF2	6.15531	5.87583	5.56597	8.62312	9.41384	8.10052
BRI3	14.1036	14.6167	15.3301	17.3003	16.6077	16.4927
BRI3BP	4.99743	4.79996	4.51744	4.73845	3.65286	4.75229
BRICD5	0.455623	0.0560926	0.446697	0.385557	0.15527	0.807275
BRINP1	0.510767	0.634616	0.528966	0.593454	0.58041	0.736625
BRINP2	1.38214	1.47981	1.60752	1.53901	1.60964	1.79255
BRINP3	0.0194293	0.00667206	0	0	0	0.00752729
BRIP1	2.17801	2.27278	2.44737	1.83653	1.89878	1.88683
BRIX1	54.7501	56.2177	58.4803	45.1929	44.5521	41.9934
BRK1	40.4003	38.7298	40.2035	48.313	48.8871	45.9601
BRMS1	24.6957	23.6189	23.9075	24.4671	25.7043	22.353
BRMS1L	2.1609	1.8678	2.15062	1.38455	1.36285	1.22937
BROX	18.209	18.2588	17.9801	22.4075	23.6631	20.8288
BRPF1	1.70586	1.86006	1.66865	3.33874	3.29497	3.412
BRPF3	7.11995	7.93941	7.20711	9.32502	8.9253	8.80867
BRS3	0	0	0	0	0	0
BRSK1	2.66014	2.45336	2.31556	3.33144	3.02555	2.38086
BRSK2	0.120382	0.101358	0.193033	0.22819	0.271997	0.310508
BRWD1	3.09246	3.19919	2.71209	1.67122	1.89208	1.75417
BRWD3	2.95322	2.84969	2.70577	3.34758	3.91979	3.8677
BSCL2	10.61	9.64394	11.3683	10.1442	10.3339	10.7417
BSDC1	5.8126	6.21512	5.7583	7.78176	7.94545	8.11331
BSG	122.341	113.783	124.859	113.222	108.76	103.457
BSN	0.0268559	0.0295408	0.0319036	0.0265902	0.0431639	0.0323281
BSND	0	0	0	0	0	0
BSPH1	0	0	0	0	0	0
BSPRY	0	0	0	0	0	0
BST1	1.03478	0.883262	0.991533	0.857429	1.07138	1.33761
BST2	33.9449	27.7012	30.5319	35.9535	35.9844	33.7632
BSX	0	0	0	0	0	0
BTAF1	11.4408	12.0739	11.463	12.0087	12.6777	12.6788
BTBD1	34.7256	33.8121	34.7013	30.0091	30.4633	30.5582
BTBD10	10.0067	10.7568	10.7685	9.69697	10.07	10.1823
BTBD11	0.0955665	0.0960694	0.0883918	0.127643	0.173483	0.188768
BTBD16	0	0.0365641	0.0237361	0.0364388	0.0249036	0.0128483
BTBD17	0	0.0245333	0	0	0	0
BTBD18	0	0	0	0	0	0
BTBD19	0.323012	0.340941	0.237947	0.501113	0.55315	0.654065
BTBD2	10.1505	8.92182	11.2282	9.65982	10.0677	9.86656
BTBD3	3.22374	3.3089	3.61727	3.17888	3.45701	3.17284
BTBD6	8.39361	7.35611	8.02794	7.97732	8.48339	8.4244
BTBD7	4.43471	4.65643	4.56346	4.50982	5.24192	5.0114
BTBD8	0.119775	0.407579	0.235638	0.0410919	0.130267	0.459488
BTBD9	0.93477	0.939374	0.92421	0.972682	1.01691	1.17624
BTC	1.68758	1.50311	1.43607	1.06735	0.854497	0.630446
BTD	0.818689	0.746771	0.749062	0.840847	0.679113	0.978921
BTF3	292.648	273.083	289.789	226.339	215.583	208.511
BTF3L4	13.7265	12.5537	13.6063	16.683	16.0571	17.4079
BTG1	11.2241	12.4203	11.4594	10.5584	10.493	10.5501
BTG2	6.50959	6.27973	7.16467	20.1863	19.48	21.4573
BTG3	18.4409	20.8222	18.9082	12.5552	11.2332	10.7593
BTG4	0.0111193	0.0228907	0.0110269	0.0115953	0.0122776	0.0130434
BTK	0	0.0266113	0	0.0134356	0	0
BTLA	0.0110885	0	0	0.0233519	0.0125663	0
BTN1A1	0.0117113	0	0	0	0	0
BTN2A1	7.52976	7.6127	7.10989	8.58896	8.46414	8.40179
BTN2A2	4.09907	4.01534	3.84776	4.18228	3.86835	3.59666
BTN3A1	4.05535	4.16575	4.21924	5.92047	5.27227	5.27955
BTN3A2	3.72153	3.62879	3.46654	5.01977	5.16608	4.9253
BTN3A3	4.76706	5.21781	4.8095	5.96083	5.08648	5.56633
BTNL10	0	0	0	0	0	0
BTNL2	0	0	0	0	0	0
BTNL3	0	0	0	0	0	0
BTNL8	0	0	0	0	0	0
BTNL9	0	0	0	0.00972359	0	0
BTRC	4.43417	4.8599	4.95779	5.81425	6.3149	5.71128
BUB1	28.9826	29.2324	26.8411	29.6921	30.0581	30.0708
BUB1B	13.8359	13.2168	12.3749	11.434	11.1819	11.1417
BUB1B-PAK6	0.0242478	0.0121443	0.0119491	1.67e-12	0.0114487	0.0112215
BUB3	80.1336	78.0437	73.3359	68.4251	69.2016	71.1893
BUD13	3.13769	3.39245	3.62716	2.88819	2.60516	3.17443
BUD23	33.6734	31.0127	33.9323	28.8697	27.0597	24.5327
BUD31	14.8636	15.4249	15.8027	17.9548	15.8053	13.9981
BVES	1.89472	1.75051	2.05317	0.99667	1.29921	1.15517
BYSL	18.8202	18.4018	18.5515	15.1572	14.7694	14.2302
BZW1	91.22	89.6346	88.1806	78.4405	77.73	75.1458
BZW2	49.1984	49.036	51.27	41.4499	39.6408	41.7594
C10orf105	0	0	0	0	0	0.0226522
C10orf111	0.250597	0.287707	0.20987	0.0724357	0.219438	0.263673
C10orf113	0	0	0	0	0	0
C10orf120	0	0	0	0	0	0
C10orf126	0.0210146	0.0859644	0.227947	0.129999	0.023106	0.0495072
C10orf142	0	0	0	0	0	0
C10orf143	0.0456376	0	0	0.0464992	0.0237523	0
C10orf25	0.0322854	0	0.0638685	0.0831993	0.207898	0.0726001
C10orf53	0	0	0	0	0	0
C10orf55	0.551236	0.394908	0.344793	0.549165	0.235636	0.430597
C10orf62	0	0	0.0942783	0	0.0312369	0.031409
C10orf67	0	0	0	0	0	0
C10orf71	0	0	0	0	0	0
C10orf82	0	0	0	0	0	0.0655444
C10orf88	5.39929	6.08791	5.36286	8.18439	7.26747	7.83714
C10orf90	0.0593396	0.025785	0.0502164	0.0344275	0.0263656	0.0363134
C10orf95	0.206279	0	0.197854	0.39816	0.474881	0
C10orf99	0.703913	0.13686	0.536377	1.12854	1.51663	1.2486
C11orf1	6.30564	6.56931	7.80092	7.3307	6.46343	7.26566
C11orf16	0	0	0	0	0	0
C11orf21	0	0	0	0	0	0
C11orf24	11.0937	11.3124	12.1758	17.7286	16.8089	17.3824
C11orf40	0	0	0	0	0	0
C11orf42	0	0	0	0	0	0
C11orf44	0.0132565	0	0.0655716	0	0.0142816	0.0599116
C11orf45	0.5194	0.644628	0.472275	0.40778	0.46238	0.697554
C11orf49	2.12041	1.81056	2.319	3.02835	3.09054	3.42519
C11orf52	0.75865	0.579941	1.17828	0.404216	0.536006	0.689214
C11orf53	0	0	0	0	0	0
C11orf54	1.29501	1.43117	1.23953	0.924682	0.98515	1.15916
C11orf58	23.204	21.7283	21.8107	21.1915	20.964	21.8562
C11orf65	0.0509481	0.0422474	0.0606677	0.0639916	0.046645	0.03778
C11orf68	30.6939	29.8878	33.5606	32.5764	29.0199	29.3939
C11orf71	1.59374	1.30193	1.62087	2.29182	1.96225	1.70761
C11orf74	3.29719	2.25138	2.79974	2.97214	2.54995	2.41364
C11orf80	1.85881	1.74658	1.49332	1.55221	1.73719	1.68502
C11orf86	0.0998753	0	0.0965815	0.0484308	0	0
C11orf87	0	0.0115766	0	0	0	0
C11orf88	0	0	0.124386	0	0.0663518	0.138571
C11orf91	0.0412658	0.206004	0.0811606	0.247219	0.158558	0.0391232
C11orf94	0	0	0	0	0	0
C11orf95	3.04168	3.46213	3.0918	3.02326	3.09246	2.52699
C11orf96	2.13044	2.47486	1.55027	1.77863	1.79695	0.563923
C11orf97	0	0	0	0	0	0
C11orf98	54.5905	44.2533	57.486	19.2716	18.2268	17.6123
C12orf10	15.552	15.8633	17.6035	19.0973	21.5266	19.5292
C12orf29	9.39966	11.1554	10.1701	10.6397	10.2435	10.5114
C12orf4	5.5489	6.09933	6.31067	4.49442	5.08392	5.12494
C12orf40	0	0	0	0	0	0
C12orf42	0	0	0	0	0	0
C12orf43	4.39733	4.382	4.1412	1.77582	2.13329	1.98482
C12orf45	17.005	18.3594	17.3865	17.0195	15.2307	14.4481
C12orf49	13.9722	14.7403	14.9832	13.0994	13.7178	12.2508
C12orf50	0.0173292	0.0267411	0	0.0180869	0	0.0104269
C12orf54	0	0	0	0	0	0
C12orf56	0	0	0	0	0	0
C12orf57	15.8837	13.8985	16.2674	17.0416	22.8826	22.6654
C12orf60	0.160247	0.209691	0.248164	0.106544	0.122699	0.194341
C12orf65	3.97398	4.16823	4.01239	5.24778	4.84972	5.09753
C12orf66	2.51166	2.55954	2.24512	1.26597	1.29875	1.15061
C12orf71	0	0	0	0	0	0
C12orf73	1.17282	1.00244	1.21371	1.15692	1.19467	1.47052
C12orf74	0	0.0193996	0	0	0	0.020739
C12orf75	89.3761	89.5741	86.0608	117.708	124.391	123.154
C12orf76	1.39588	1.65163	1.29191	1.15486	1.11236	1.42792
C12orf77	0	0	0	0	0	0
C12orf80	0	0	0.0366965	0	0.0376388	0
C13orf42	0	0.0152679	0	0	0	0
C13orf46	0.0103438	0.030913	0.0611401	0.0305124	0.0878056	0.0477389
C14orf119	7.48465	7.89968	8.62433	8.07814	7.87025	8.52067
C14orf132	0	0	0.0149234	0.00512543	0.00517705	0.0212097
C14orf177	0	0	0	0	0	0
C14orf178	0.0973771	0.0938406	0	0	0	0.0935713
C14orf180	0	0	0	0	0	0
C14orf28	0.871179	0.838913	1.15833	0.545757	0.636173	0.692409
C14orf39	0	0	0	0	0	0
C14orf93	0.628405	0.63934	0.685557	0.74601	0.882521	0.856089
C15orf32	0	0	0	0	0	0
C15orf38-AP3S2	0.821359	0.560707	0.69723	0.750891	0.160535	0.717186
C15orf39	4.00095	3.76127	4.25793	2.42649	2.65451	2.57662
C15orf40	1.58172	1.82108	1.79307	1.69893	1.72647	1.78591
C15orf41	3	3.52576	3.46964	3.03367	4.02785	4.03232
C15orf48	47.439	50.8066	40.4413	33.1009	27.7571	24.1389
C15orf53	0	0	0	0	0	0
C15orf56	0	0	0	0	0	0.0272727
C15orf59	0	0	0.00700469	0.014211	0	0.00681554
C15orf61	1.92008	1.81743	2.30602	2.09696	2.75675	2.20174
C15orf62	0.0670616	0.20042	0.131217	0.049836	0.145575	0.114034
C15orf65	1.34179	1.34653	1.37621	1.01653	2.23526	1.55992
C16orf45	1.24805	1.21772	1.12388	1.8292	2.30909	2.27937
C16orf46	0.858805	0.854679	0.986625	1.12974	0.621741	0.67555
C16orf47	0	0	0	0	0	0
C16orf54	0	0	0	0	0	0
C16orf58	23.1052	22.4193	23.1072	23.9115	24.4988	23.5834
C16orf70	7.09113	6.82238	7.72144	6.11465	6.61502	6.71665
C16orf71	0.148215	0.132156	0.188275	0.609394	0.335779	0.458464
C16orf72	12.447	12.5717	12.7309	12.5327	13.2428	12.7263
C16orf74	2.83566	2.46614	4.0527	2.44312	2.02675	3.54229
C16orf78	0	0	0	0	0	0
C16orf82	0	0	0	0	0	0
C16orf86	0.0142953	0	0	0	0	0
C16orf87	2.86474	2.8119	2.48781	2.90026	2.23078	2.5255
C16orf89	0	0	0	0	0	0
C16orf90	0	0	0	0	0	0
C16orf91	12.2072	11.8611	12.9297	12.2565	14.6025	11.2587
C16orf92	0	0	0	0	0	0
C16orf95	1.11344	1.15485	1.48507	1.0982	1.64701	1.89874
C16orf96	0	0	0	0	0	0
C16orf97	0	0	0	0	0	0
C17orf100	0.386574	0.607423	0.531118	1.04578	0.792239	0.82939
C17orf102	0	0	0	0	0	0
C17orf107	0.670671	0.472176	0.434423	0.962129	1.10135	0.91472
C17orf112	0	0	0	0	0	0
C17orf113	0.0304717	0.0300349	0	0.0299116	0.111963	0.0270303
C17orf47	0	0	0	0	0	0
C17orf49	7.20456	7.30694	7.75704	8.00436	8.56083	7.26002
C17orf50	0	0	0	0	0	0
C17orf51	3.19749	2.73129	2.93846	2.79303	3.04533	2.84177
C17orf53	1.59712	1.71809	1.90813	1.10082	1.42203	1.51036
C17orf58	10.06	8.29408	10.2293	7.45964	8.03437	9.19221
C17orf64	0	0	0	0	0	0
C17orf67	1.51882	2.05995	1.79765	2.01119	2.21429	1.49581
C17orf75	1.26112	1.5254	1.24956	1.92587	1.36695	1.76272
C17orf77	0	0	0	0	0	0
C17orf78	0	0	0	0	0	0
C17orf80	7.09306	7.31288	7.02508	7.08561	6.56055	6.95782
C17orf82	0.0615765	0.119185	0.0601102	0.0591125	0	0
C17orf97	0.338851	0.219273	0.554112	0.498091	0.690343	0.405943
C17orf98	0	0	0	0	0	0
C17orf99	0	0	0	0	0	0
C18orf12	0	0	0	0	0	0
C18orf21	4.47526	4.18223	4.99562	5.11603	4.85018	3.93607
C18orf25	5.2457	5.74038	4.75676	5.24617	4.99	4.31581
C18orf32	2.95924	3.41949	2.5973	2.27401	2.22957	2.79782
C18orf54	2.11887	2.07907	1.7808	1.86173	2.03202	2.06387
C18orf63	0	0	0	0	0	0
C18orf65	0.172883	0.175677	0.255524	0.119081	0.243817	0
C19orf12	2.31033	2.20021	2.23099	2.06403	1.87938	1.98547
C19orf18	0	0	0	0	0	0
C19orf24	25.7873	22.6013	24.0425	28.4884	32.1607	32.2741
C19orf25	4.83987	4.34165	4.14753	4.56124	4.28932	4.05764
C19orf33	8.10446	7.33844	7.37978	19.7451	21.6651	23.2642
C19orf38	0	0.0875285	0.0287415	0.0285615	0.0564715	0.0280404
C19orf44	0.976504	1.11031	1.27241	1.32306	1.10516	0.927732
C19orf47	0.791081	0.922156	0.985492	1.16444	0.977965	1.11104
C19orf48	21.0462	21.3434	21.3105	21.1245	20.0022	20.4975
C19orf53	49.8188	46.1502	48.8052	47.1629	43.7209	43.9798
C19orf54	1.95333	1.67732	1.77137	3.0578	3.02881	3.45838
C19orf57	0.118738	0.0537977	0.042598	0.117709	0.144144	0.152714
C19orf66	3.74822	3.08299	3.34374	4.16851	4.11848	4.01618
C19orf67	0	0	0	0	0	0
C19orf70	4.07396	2.73252	3.97027	5.67293	5.01047	4.13355
C19orf71	0	0	0	0	0.178268	0
C19orf73	1.67084	1.00521	0.626352	0.753751	0.229684	0.549926
C19orf81	0	0	0	0	0	0
C19orf84	0	0	0	0	0	0
C1D	12.2044	10.2196	10.3336	9.70036	9.36452	8.57705
C1GALT1	6.12186	5.91514	6.00121	6.02961	6.47289	6.49183
C1GALT1C1	9.34204	8.79035	10.2332	8.16947	8.07734	8.98229
C1GALT1C1L	1.91993	1.53297	1.23193	1.12246	1.59156	1.78622
C1QA	0	0	0	0	0	0
C1QB	0	0	0	0	0	0
C1QBP	94.5726	85.8515	89.7066	72.161	81.4844	75.4479
C1QC	0	0	0	0	0	0
C1QL1	7.28052	5.33399	7.53557	9.6853	8.81654	10.4687
C1QL2	0	0	0	0	0	0
C1QL3	0	0	0	0	0	0
C1QL4	0.0624472	0.120668	0	0.151071	0.0550872	0.0800846
C1QTNF1	5.9812	7.42179	5.93332	5.70195	5.61311	3.7043
C1QTNF12	0	0.06656	0.133246	0	0	0
C1QTNF2	0.0310373	0.0620008	0.0758676	0.0155424	0.046259	0.0313597
C1QTNF3	0.0248972	0.0255882	0.0371094	0.091128	0.109077	0.231075
C1QTNF4	0	0	0	0	0.0669202	0
C1QTNF5	0	0	0.0137792	0	0.0261034	0.0126957
C1QTNF6	0.838751	0.788873	0.831233	1.30834	1.14532	1.16124
C1QTNF7	0	0	0	0	0	0
C1QTNF8	0	0	0	0	0.0140912	0
C1QTNF9	0.022093	0	0	0	0	0
C1QTNF9B	0	0	0	0	0	0
C1R	13.2236	12.0307	13.2348	18.3992	14.019	18.2842
C1RL	1.85163	1.9428	1.96772	2.08401	1.88101	2.2757
C1S	37.6902	37.4504	39.1384	45.6701	42.1254	51.0709
C1orf100	0.0119158	0	0.0117157	0.0121036	0	0
C1orf105	0.0112777	0	0	0	0	0
C1orf109	5.86518	5.79474	5.54394	5.81278	5.81496	5.24871
C1orf112	3.33506	3.30385	3.17716	2.26792	3.03307	2.79028
C1orf115	1.82941	1.86063	2.32398	1.82877	1.761	1.80855
C1orf116	0.25305	0.255559	0.164143	0.203442	0.28487	0.237344
C1orf122	16.278	17.1063	19.5832	27.0064	25.639	20.99
C1orf123	18.1043	13.7341	14.9279	11.8478	12.0555	12.408
C1orf127	0	0	0	0	0	0
C1orf131	12.5897	13.2226	13.4913	15.445	14.5695	14.0951
C1orf141	0	0	0	0	0	0
C1orf146	0	0	0	0	0	0
C1orf158	0	0	0	0	0	0
C1orf159	1.42078	1.48524	1.51278	1.42618	1.27267	1.43847
C1orf162	0.241083	0.179623	0.199329	0.190405	0.255458	0.226025
C1orf167	0	0.00637183	0	0	0	0
C1orf174	7.19483	6.50649	7.2193	9.33212	8.39857	7.95359
C1orf185	0	0	0	0	0	0
C1orf189	0	0	0	0	0.0857155	0
C1orf194	0	0	0	0	0	0
C1orf195	0	0	0	0	0	0
C1orf198	15.349	15.9211	16.7046	7.85693	8.05698	7.73094
C1orf21	0.995336	1.20778	1.03597	1.33994	1.15549	1.26376
C1orf210	0	0	0	0	0	0
C1orf216	3.65916	3.57706	3.87497	4.40709	3.91941	3.93995
C1orf226	0.125267	0.24108	0.174423	0.187933	0.281094	0.199419
C1orf229	0.0704214	0	0.0344426	0.207744	0.0638575	0.0615502
C1orf232	0	0	0	0	0	0
C1orf35	14.3512	15.1727	16.2753	14.7706	15.235	15.5778
C1orf43	67.5433	69.3497	70.1412	76.6965	74.8816	73.3193
C1orf50	4.43923	4.85757	4.49428	3.56118	4.79409	5.01091
C1orf52	2.38266	2.32815	2.32699	2.34878	2.2622	2.43314
C1orf53	5.62328	6.34073	5.99479	4.38	2.47627	3.30624
C1orf54	0.0614514	0.242382	0.0584201	0.183423	0	0
C1orf56	1.60655	1.62649	2.63847	2.25484	2.48258	2.39111
C1orf61	0.00959006	0	0.00941159	0	0	0.0476812
C1orf68	0	0	0	0	0	0
C1orf74	2.03855	1.95537	1.81165	1.65749	1.95219	2.03558
C1orf87	0	0	0	0	0	0
C1orf94	0.0134009	0	0	0.0131981	0.0258297	0.012858
C2	0.0225891	0.0113435	0.0110912	0.0113703	0.0565281	0
C20orf141	0.102692	0.0972697	0	0.0931455	0.185118	0.0927683
C20orf144	0	0	0	0	0	0
C20orf173	0	0	0	0	0	0
C20orf194	1.24739	1.25934	1.06383	2.29295	2.67768	2.82957
C20orf196	0.240708	0.12266	0.0756262	0.157139	0.127407	0.179906
C20orf197	0.00300621	0.00919405	0.0059564	0.0123599	0.00633787	0.00656992
C20orf202	0	0	0	0	0	0
C20orf203	0	0	0	0	0	0
C20orf204	0.02053	0	0	0	0.019708	0
C20orf27	16.4325	15.0819	16.7093	8.19899	7.19627	6.20213
C20orf78	0	0	0	0	0	0
C20orf85	0	0	0	0	0	0
C20orf96	0.693957	0.444541	0.866143	0.810055	1.1116	1.26724
C21orf140	0	0	0	0	0	0
C21orf2	1.52332	1.58496	1.85358	2.10894	2.35341	2.08183
C21orf58	0.753379	0.804944	0.823319	1.09557	1.19745	1.22658
C21orf59-TCP10L	0.0255125	3.03e-07	2.21e-07	0.0241316	0.0256734	3.35e-07
C21orf62	0	0	0	0	0	0
C21orf91	3.26658	3.38046	3.4565	2.55561	2.38354	2.83021
C22orf15	0	0	0	0	0	0
C22orf23	0	0.0769576	0.0564112	0.134458	0.0384274	0.0393126
C22orf24	0	0	0	0	0	0
C22orf31	0	0	0	0	0	0
C22orf34	0	0	0	0	0	0
C22orf39	2.97126	2.54697	3.06327	3.05805	2.73014	2.70039
C22orf42	0	0	0	0	0	0
C22orf46	0.662367	0.833023	0.672731	2.10972	2.4218	2.06242
C2CD2	5.9493	5.97595	5.58147	13.0546	13.8606	14.4671
C2CD2L	0.971815	1.18963	0.842129	1.13544	1.24606	1.06786
C2CD3	1.99991	2.09099	2.28693	2.43043	2.40762	2.75504
C2CD4A	0	0.160998	0	0.122443	0.202744	0.0824936
C2CD4B	0	0	0	0	0	0
C2CD4C	0.209742	0.205591	0.18509	0.102646	0.0563172	0.108287
C2CD4D	0	0	0	0	0	0
C2CD5	4.37568	4.15664	4.24087	3.7621	3.82843	4.07975
C2CD6	0	0	0	0	0	0.00644296
C2orf15	0.171069	0.140344	0.0673431	0.105815	0.0750335	0.319723
C2orf16	0	0	0	0	0	0.00584749
C2orf27A	2.53213	2.24942	2.27721	2.15854	2.90357	2.36959
C2orf27B	0	0	0.0871743	0	0	0
C2orf40	0	0	0	0	0	0
[truncated: 18,031 more rows]

## Sheet: siMILIP vs sictrl significant
gene_id	sictrl_1	sictrl_2	sictrl_3	siMILIP_1	siMILIP_2	siMILIP_3	FoldChange	pValue
ABCB10	9.62086	9.69689	9.04135	3.15853	3.23183	3.1686	0.319074	3.59636e-77
ABCE1	66.3155	66.2653	64.1512	30.7339	31.5094	30.5917	0.428382	6.93877e-117
ABHD4	17.8758	16.3896	18.7234	6.87933	5.9855	7.13004	0.38942	1.76638e-63
ACSL6	0.0964858	0.145046	0.132733	0.0387114	0.0323976	0.059685	0.258024	4.55019e-05
ADA	12.1591	11.1632	13.6604	5.94545	5.85267	5.58967	0.492472	6.72591e-13
ADAM11	0.1462	0.174421	0.23029	0.0385359	0.0733626	0.0450999	0.358873	0.00221327
ADAMTS15	2.0494	1.31617	2.16759	4.31285	4.03206	5.50563	2.67526	2.42549e-06
ADAMTS6	0.291558	0.352479	0.43295	0.137681	0.186747	0.127703	0.39204	9.05814e-10
ADCY10	0.00486482	0.00998719	0.0144572	0.0303346	0.0584348	0.044819	2.63205	0.0490286
ADGRV1	0.0517032	0.0529053	0.0425523	0.00674036	0.0423769	0.0100114	0.422897	0.015596
ADIPOR2	22.3713	22.8414	22.041	4.07887	3.84818	4.14943	0.178594	1.27669e-246
AGBL2	0.0348026	0.0178556	0.034533	0.062656	0.131711	0.0197251	2.1176	0.0466496
AGER	0.0219702	0.0637685	0.0208654	0.0423644	0.145616	0.147478	2.06311	0.0333799
AGMAT	0.0349497	0.0706116	0.0863112	0.0177631	0	0	0.083603	0.0386496
AGMO	0.0540083	0.0283056	0.149161	0.214645	0.133215	0.228481	2.13639	0.0194124
AKAP5	0.563258	0.60517	0.690789	0.246434	0.264399	0.29504	0.392573	1.18772e-08
ALDH3A2	8.72161	7.66922	8.27904	3.4457	3.05478	3.71041	0.399593	1.24933e-41
ALG14	0.765223	0.585307	0.696315	0.379247	0.272727	0.24648	0.383877	6.9566e-09
AMMECR1	24.454	24.8844	24.3852	8.97975	8.4418	9.69819	0.341543	9.73324e-133
ANK1	0.0448461	0.032592	0.0603106	0.137878	0.113584	0.116688	2.8266	1.00503e-05
ANKRD11	5.80138	6.69222	5.82913	15.6539	16.6235	16.4537	2.3381	3.26274e-54
ANKRD13C	7.07684	8.04616	7.11799	1.90813	1.53581	1.55219	0.230228	3.63936e-84
ANKRD46	5.81284	5.48422	5.16835	2.33385	2.70241	2.76497	0.466949	3.58153e-25
ANKRD52	23.7552	23.5871	24.2033	7.2497	7.82937	7.54474	0.330373	4.3672e-180
ANPEP	51.5019	59.7492	44.4948	10.4295	9.84401	7.48163	0.195649	3.07477e-24
ANXA6	24.2581	21.6046	23.2776	54.2275	53.6415	54.2329	2.39467	4.65202e-122
APBA2	1.27621	1.34866	1.21221	2.42001	2.58032	2.68867	2.01735	4.6516e-25
APLN	0.501064	0.259627	0.461874	0.2298	0.177133	0.180212	0.482003	0.0106669
APOL2	5.255	5.33701	5.28064	11.4329	10.9978	11.9914	2.12805	9.48171e-52
APPBP2	22.5649	22.1424	22.7529	8.48845	8.67152	8.34457	0.347733	2.7602e-133
ARCN1	58.4758	59.803	58.5256	31.068	29.6518	29.2774	0.482123	3.39312e-86
ARHGAP21	4.72521	4.53881	4.40046	10.1174	10.415	9.97587	2.12917	2.49646e-79
ARHGEF19	1.54378	1.23348	1.5789	3.16525	2.60526	2.34257	2.00142	2.99789e-13
ARID3A	1.37223	1.66382	1.48801	3.16508	2.90747	2.81588	2.0045	1.80627e-22
ARIH2OS	0.194232	0.189456	0.235102	0.611377	0.754065	0.21703	2.79703	0.0324749
ARL14	1.05349	1.51767	0.817711	0.749026	0.656182	0.316558	0.488358	0.0169882
ARNTL2	9.68064	10.3738	9.49742	4.17622	4.36045	3.86215	0.393625	1.54399e-68
ARPP19	31.6577	32.5392	32.4717	14.7689	15.3253	13.9005	0.428143	2.80962e-98
ATPAF1	13.9055	11.3175	12.4329	2.58216	2.59638	2.81803	0.234262	1.46222e-84
AXL	98.8872	89.3916	99.546	20.4433	21.4651	22.1756	0.231711	3.93681e-157
B3GNT5	4.69142	5.47318	4.84811	2.32935	1.98537	1.95392	0.379004	2.14504e-31
B4GALNT3	0.0692556	0.0344129	0.0903404	0.0454488	0.0110411	0.0109909	0.324704	0.0379589
B4GALT1	11.4774	10.9943	11.7053	25.8555	27.1467	26.7516	2.3019	2.98658e-75
BAAT	0.0812281	0.153422	0.094002	0.253739	0.209577	0.429999	2.38362	0.00900516
BAK1	14.1435	13.0186	12.9526	6.07885	5.43361	5.12852	0.432624	1.00284e-40
BCL2A1	0.352758	0.349956	0.434654	0.202868	0.104855	0.111049	0.346832	0.0330429
BEX3	54.7567	53.0081	60.4664	28.6499	28.6234	27.7426	0.487487	2.02099e-34
BICD2	2.46456	2.53908	2.51306	11.3801	11.4919	12.0756	4.72345	6.55305e-135
BICRA	0.774529	0.794006	0.761746	1.63665	1.47505	1.46205	2.03777	2.2732e-13
BMT2	11.9298	11.7906	12.2451	3.48681	4.08538	2.985	0.268077	1.70883e-86
BTG2	6.50959	6.27973	7.16467	20.1863	19.48	21.4573	2.99142	7.69113e-83
C10orf99	0.703913	0.13686	0.536377	1.12854	1.51663	1.2486	3.0106	0.00112612
C12orf66	2.51166	2.55954	2.24512	1.26597	1.29875	1.15061	0.49298	4.26652e-11
C16orf71	0.148215	0.132156	0.188275	0.609394	0.335779	0.458464	3.01483	2.79287e-08
C17orf107	0.670671	0.472176	0.434423	0.962129	1.10135	0.91472	2.31635	7.35336e-07
C19orf33	8.10446	7.33844	7.37978	19.7451	21.6651	23.2642	2.06847	1.4185e-20
C19orf57	0.118738	0.0537977	0.042598	0.117709	0.144144	0.152714	2.12354	0.0162153
C1QTNF3	0.0248972	0.0255882	0.0371094	0.091128	0.109077	0.231075	4.27506	0.00507102
C20orf194	1.24739	1.25934	1.06383	2.29295	2.67768	2.82957	2.16198	2.29966e-17
C20orf27	16.4325	15.0819	16.7093	8.19899	7.19627	6.20213	0.489499	3.55706e-26
C22orf46	0.662367	0.833023	0.672731	2.10972	2.4218	2.06242	2.95738	4.67244e-39
C2CD2	5.9493	5.97595	5.58147	13.0546	13.8606	14.4671	2.26397	1.8953e-68
C3AR1	0.772789	0.258753	0.594081	0.292647	0.153491	0.249408	0.379122	0.00204592
C4orf54	0.0585509	0.0713311	0.0426084	0.0278238	0.0239879	0.0122711	0.366462	0.0149642
C6orf163	0.0556541	0	0.135116	0	0.0297004	0.0318005	0.138542	0.00754146
C7orf69	0	0	0	0.2382	0.31265	0.727877	3.10841	0.00304857
CA12	2.23905	2.76165	2.10465	1.3199	1.04579	0.934903	0.466026	5.44884e-09
CAAP1	7.71369	7.92387	6.5687	3.78846	4.49835	3.40875	0.496167	8.72521e-14
CACNG4	0.16223	0.177723	0.26232	0.61533	0.589233	0.627152	3.30929	9.45335e-07
CACTIN	2.75153	2.75961	2.9178	5.14044	5.61569	5.47737	2.15819	1.09053e-18
CADM4	0.584481	0.817894	0.894444	0.388756	0.373322	0.248203	0.497198	0.00264257
CALHM5	0.372387	0.438543	0.355756	0.200361	0.181271	0.244869	0.488541	7.52565e-06
CASP7	3.16545	3.26102	3.11989	15.8278	13.9318	13.5294	4.32518	1.15913e-114
CBFB	71.3323	69.736	68.4501	22.9542	23.2711	22.5489	0.310874	1.76402e-173
CBLN2	0.444635	0.293114	0.283708	0.711568	0.732683	0.917995	2.06021	1.15292e-06
CCDC126	1.12916	1.05097	1.72695	0.372032	0.603722	0.759843	0.402625	3.6254e-05
CCDC134	2.64931	2.49125	2.44852	1.1176	1.4025	1.31332	0.498979	7.77659e-19
CCDC78	0.0655912	0.0387462	0.0128504	0.141847	0.240951	0.165285	2.11176	8.08029e-05
CCDC80	7.22062	6.74393	7.91401	45.9365	43.1343	54.9985	6.37276	1.47007e-50
CCDC88C	0.27221	0.21975	0.207598	0.419836	0.620915	0.450975	2.04472	0.000427615
CCDC9	3.46451	3.3789	3.93603	9.80158	10.1554	8.79566	2.78737	1.05545e-57
CCDC96	0.968769	1.0521	0.960571	2.17201	1.88682	2.16708	2.13758	8.83658e-08
CCM2L	4.28914	3.21738	3.27215	6.2005	6.49831	7.18591	2.02035	2.68093e-11
CCNA1	0.133849	0.119147	0.116771	0.0448333	0.0146963	0.0444955	0.295286	0.0188106
CCNYL1	23.0094	24.1914	23.4422	10.7532	10.2898	10.3775	0.419045	3.4219e-79
CD99	5.40826	4.45459	6.35141	2.81897	0.333416	0.314365	0.320124	0.0108738
CDC42EP4	22.9014	21.8395	21.7284	8.65089	8.29299	7.83643	0.391583	1.90912e-80
CDH1	0.165781	0.141862	0.233363	0.329287	0.568396	0.564108	2.663	0.000120223
CDK14	0.421541	0.45845	0.37298	1.72037	1.99483	1.89486	3.99994	2.82222e-80
CDK2	21.5018	21.0152	22.3445	8.03549	6.79261	7.42149	0.339726	4.85728e-88
CDR2L	19.0368	19.1371	19.0769	37.6625	37.2901	36.4893	2.11235	1.89115e-72
CDRT1	0.126425	0.069038	0.095858	0.227875	0.212997	0.253278	2.5779	6.02989e-05
CEND1	0.170311	0.365082	0.140084	0.608729	0.671273	0.94353	3.62832	0.000151073
CENPBD1	2.50523	2.61438	2.5135	5.61873	5.3448	4.82314	2.06105	7.80338e-18
CEP128	0.149718	0.12548	0.117362	0.312188	0.35299	0.295539	2.31073	1.58346e-09
CEP131	2.00361	1.42444	2.15052	3.81601	4.43666	4.41229	2.41514	8.07641e-16
CETN2	49.2036	44.5982	45.3386	20.206	21.1163	18.8528	0.405709	1.55478e-60
CGN	0.221759	0.117381	0.216317	0.0815669	0.0504469	0.0734774	0.397119	0.00142924
CHCHD3	57.3105	55.747	53.2146	15.2477	14.7019	13.7244	0.264826	2.28303e-228
CHGA	0.13652	0.0149843	0.0593942	0.239254	0.142893	0.215028	3.49159	0.00226023
CHMP1B	35.5651	37.4702	34.6377	15.7787	15.5277	13.8591	0.39956	3.76137e-86
CHST14	2.99067	2.09487	3.2412	8.37993	9.74324	9.58194	3.57541	4.11088e-21
CLDN1	179.447	200.411	170.385	74.0199	73.351	61.5541	0.353239	4.56898e-38
CLIC3	0	0.204826	0.15306	0.308557	0.380412	0.834678	4.6408	0.0360083
CLIP2	6.66223	7.78872	7.25908	15.111	15.2214	13.9623	2.13483	4.42245e-56
CLN6	27.4549	28.316	26.3095	10.0049	9.46587	8.83214	0.382628	8.96499e-64
CLNS1A	38.5201	36.1966	41.357	19.4854	18.6673	18.9384	0.449196	4.84358e-53
CMTM3	17.9368	18.083	19.5953	5.38293	6.44999	5.73022	0.336198	1.9438e-74
CNN1	0.134574	0.173226	0.184734	0.227232	0.307904	0.296248	2.00891	0.00741579
COL13A1	0.0545354	0.0651473	0.0966254	0.261283	0.188612	0.231915	3.28916	4.31926e-08
COL1A1	0.935736	0.709937	1.06917	2.08135	2.30854	2.50705	2.64096	7.08686e-12
COL26A1	0.052099	0.038878	0.141273	0.141268	0.110318	0.108194	2.55134	0.0275567
COL28A1	0.115336	0.138166	0.130269	0.31504	0.274557	0.360906	2.32484	5.83768e-13
COL4A4	0.0167656	0.00681563	0.0232459	0.0446179	0.0591005	0.0574212	3.11925	0.00170514
COL5A1	0.579343	0.645241	0.688752	2.79286	2.68596	3.31712	4.6122	1.06954e-21
COL6A3	0.620921	0.526661	0.621076	2.06207	2.36699	2.62067	4.06087	6.70355e-28
COL7A1	4.26715	4.82395	4.13125	9.19115	9.39931	8.36983	2.00151	3.992e-43
COL9A2	0.080029	0.109403	0.0690253	0.0197419	0.0186956	0.0457302	0.312145	0.0101241
COX6B1	166.123	154.044	166.991	81.3753	69.2359	71.2554	0.470306	6.47709e-53
CPZ	0.0425554	0.0210755	0.125522	0.274033	0.216972	0.192283	3.46989	0.00512052
CSK	5.50801	5.73623	5.72716	15.4415	15.913	16.1707	2.9341	5.58686e-83
CSTB	157.732	152.583	164.058	59.6114	59.1331	54.1608	0.38106	1.08816e-102
CTC1	1.49281	1.56968	1.79041	0.740495	0.617151	0.86103	0.477277	1.50216e-16
CTDSPL	5.95603	5.8887	5.67585	2.26435	1.80435	2.11167	0.356646	8.44022e-57
CTF1	0.395614	0.549599	0.382253	0.967758	0.967362	1.37164	2.86122	0.000639562
CTNND1	30.4286	28.2569	29.871	12.1922	11.8774	13.0598	0.404996	1.17656e-126
CYB5RL	0.757605	0.909867	0.865962	1.9276	2.08108	1.93328	2.1335	3.63035e-13
CYP1B1	23.1456	25.7941	21.1019	93.516	98.0768	85.5025	3.74073	8.8007e-60
DARS	33.2995	34.6912	33.0748	12.7397	11.8974	13.2337	0.349434	9.57677e-122
DBT	1.63635	1.40308	1.37985	0.756718	0.744502	0.773158	0.493846	5.61524e-19
DCP1A	6.80117	6.64921	6.4586	2.86791	2.94685	2.8749	0.429974	2.11455e-49
DDIT4	27.7731	27.4531	28.0899	67.2473	66.7083	60.9587	2.40931	1.1028e-84
DENND2A	0.109693	0.0808018	0.0792597	0.227718	0.202658	0.277483	2.36774	0.000371934
DENND5A	12.6872	13.5557	13.0142	32.3455	31.6712	30.5001	2.27824	1.41968e-102
DHX29	10.2424	9.58888	9.64785	4.86035	4.97211	5.11833	0.4716	5.81158e-51
DIP2C	1.39878	1.62617	1.39255	3.61297	3.6293	4.05218	2.40813	1.57812e-27
DIRAS2	0.119107	0.144309	0.175871	0.207257	0.406057	0.432625	2.11137	0.0130456
DNASE1L2	0	0	0.0294036	0.117001	0.108589	0.130605	14.4042	0.0168738
DUSP18	1.32801	1.31713	1.36096	0.458494	0.41477	0.437338	0.34055	1.90511e-16
DUSP7	8.89389	8.59129	7.81809	1.9159	2.40401	2.71287	0.302997	1.24473e-47
DYRK1B	2.15274	2.53757	2.02081	0.985284	0.857054	0.860012	0.409611	1.15983e-14
E2F5	15.809	16.7315	15.6595	6.66786	6.89283	8.28996	0.443285	2.49038e-39
EDN1	0.318807	0.29172	0.315461	0.649086	0.6672	0.9389	2.3331	8.76013e-05
EDN2	1.62167	1.5419	2.49123	0.510412	0.577943	0.660072	0.361089	6.9789e-06
EFCAB10	0.30859	0.295103	0.262202	0.137125	0.14512	0.206445	0.439273	0.0099916
EGR1	2.981	2.96917	2.69461	5.67112	5.27385	7.0139	2.18698	5.66048e-08
EIF2S1	27.7246	28.1779	29.6779	14.5702	14.4673	15.7897	0.479421	7.3284e-71
EIF3M	99.4442	91.1319	95.4428	36.7565	37.7241	40.3988	0.386538	1.57791e-130
EIF4EBP2	28.7906	29.0891	28.3935	9.29306	9.06062	9.26095	0.304443	1.02088e-189
ELFN2	1.83096	1.88013	1.74047	5.48095	5.85455	6.02182	3.34243	1.62361e-42
EMC6	10.474	12.2893	11.9023	27.201	27.112	29.3801	2.37589	3.82265e-24
EML5	0.0444796	0.0540864	0.0640752	0.0127962	0.0270173	0.0192893	0.367022	0.0113646
ENOX2	3.33672	3.95056	3.52739	1.95855	2.00255	1.54583	0.452374	2.59439e-23
ENSA	8.96461	9.26673	10.1924	20.3029	19.4422	20.5524	2.16692	2.30051e-79
EPB41L1	2.40734	2.16414	2.36773	4.58262	4.88617	4.64718	2.09944	6.21541e-57
EPB41L2	16.6408	17.1284	16.8227	5.64053	5.88922	5.83198	0.330247	6.64061e-155
EPGN	1.59671	2.17046	1.42371	0.742374	0.777886	0.580972	0.434514	1.52638e-05
EPHA3	0.0357291	0.0220357	0.0354129	0.156359	0.0705604	0.149241	3.90614	0.00161048
ERCC4	1.57984	1.67171	1.6955	0.76095	0.697061	0.566806	0.425381	1.19657e-21
EREG	40.4028	47.3125	34.7807	123.789	135.742	110.641	2.72267	4.72056e-16
ERLIN2	5.55246	6.02319	6.14959	13.1171	13.539	13.5782	2.12428	1.06704e-60
ERVMER34-1	2.9877	1.89916	2.30753	1.01697	0.879784	1.03782	0.37437	2.1945e-06
ESRP2	0.0752894	0.0485238	0.0542561	0.153312	0.223211	0.120914	3.10978	0.00142457
ETV4	1.69653	1.52912	1.88066	0.580544	0.592832	0.384831	0.318274	9.638e-17
F8A1	18.9647	19.5075	15.9802	8.81488	8.3381	8.13529	0.483095	7.12234e-19
F8A2	0.470188	0.150116	0.761972	0.296216	0.376609	0.115122	0	0.00485287
FAM120AOS	7.56492	7.36461	7.74029	3.27069	2.7831	3.0222	0.41125	1.32536e-37
FAM156B	0.0124299	0.024858	0.0122327	0.0502482	0.0854074	0.0857592	6.32964	0.00523854
FAM171A1	8.5077	7.35149	8.44479	16.4949	16.7002	17.8941	2.08198	4.2303e-30
FAM173B	3.05789	3.12051	2.91615	6.83202	7.09535	6.72998	2.20586	1.6653e-23
FAM210B	2.34684	2.25342	3.14842	5.43742	5.96835	5.74996	2.09114	4.33725e-17
FAM213B	5.41623	5.4338	5.74115	1.27412	1.24455	1.38669	0.257963	4.92172e-42
FAM220A	9.15929	8.04293	9.47689	3.66351	3.74663	3.60894	0.406306	1.02907e-26
FAM222A	0.125608	0.0994619	0.148547	0.322393	0.300317	0.258231	2.56918	0.0011927
FAM222B	3.83263	3.89077	4.10106	1.47107	1.61885	1.62175	0.404019	4.84561e-47
FAM227A	0.0533153	0.0350481	0.0376546	0.102307	0.0902554	0.0649213	2.30714	0.00126876
FAM234B	4.44323	4.07488	4.38613	1.00493	1.07758	1.16055	0.246033	9.41779e-55
FAM32A	12.2494	14.0602	11.8587	27.2428	23.799	26.0349	2.02124	2.85084e-40
FAM43A	12.5798	11.4506	11.0468	24.2877	27.4306	23.3287	2.34329	1.52372e-23
FAM83B	0.111655	0.193171	0.191851	0.0586765	0.126614	0.0377752	0.416329	0.0106726
FAM90A1	0.211592	0.184059	0.292789	0.499033	0.462903	0.54105	2.19737	9.39752e-05
FAM98B	12.4814	11.4292	13.0477	4.06503	3.51146	4.39376	0.300036	1.76848e-60
FBXW10	0.0272082	0.0369086	0.0447315	0.101402	0.153005	0.0798402	2.18161	0.0222116
FCAMR	0.0920415	0.12742	0.192243	0	0.0115888	0.0118589	0.138146	0.000840315
FDXR	3.51934	2.94504	3.6921	7.15212	6.74931	7.10194	2.02813	2.35523e-39
FER	2.55292	2.52759	2.79324	1.16924	1.3879	1.21403	0.445489	4.41024e-51
FGFR3	0.182619	0.142179	0.0895645	0.597536	0.43795	0.558647	3.77469	2.61839e-09
FGFR4	9.11976	7.7124	9.01307	2.40222	2.63985	3.22246	0.363384	3.6644e-21
FKBP7	1.46826	1.71128	1.44003	3.23412	3.19451	3.28715	2.04972	2.56237e-18
FKTN	3.32334	3.55609	3.6303	1.78733	1.78408	1.94264	0.488746	7.76296e-42
FLT3LG	0.0676865	0.111568	0.0878916	0.0887569	0.387797	0.256805	2.49906	9.89862e-05
FMN1	0.0775199	0.0879069	0.0657699	0.140548	0.176816	0.180688	2.0222	6.93441e-07
FNDC11	0	0.079815	0.0790603	0.0530959	0.273411	0.19371	2.6594	0.0362844
FNDC4	1.2948	1.15469	1.26683	1.03767	0.570645	0.29266	0.495616	0.000987013
FNIP2	1.35859	1.61578	1.41805	3.473	3.47305	3.30359	2.10074	3.40937e-39
FOSB	0.572769	0.865255	0.658372	2.17407	1.46088	1.21366	2.25125	0.00048765
FOXP4	1.40893	1.30849	1.22942	3.09981	2.93872	2.95414	2.51573	4.29499e-48
FOXS1	0.0970245	0	0.0947577	0.419383	0.524261	0.210655	5.86008	0.00980854
FRAT2	3.16547	3.52178	3.94793	8.12265	7.00119	7.40355	2.19152	3.45355e-16
FUT9	0.108894	0.137271	0.150971	0.0444341	0.0583469	0.0421122	0.330534	1.35161e-06
FZD3	0.123824	0.0801583	0.12788	0.0181271	0.0393349	0.0476564	0.285143	1.60634e-05
G3BP2	19.6054	20.0751	19.3148	54.956	54.9298	58.0936	2.64541	9.56738e-157
GALNT12	1.28035	1.23072	1.26452	0.563172	0.531912	0.528275	0.396628	1.04644e-15
GALNT5	0.189304	0.147647	0.280108	0.616153	0.563202	0.65349	2.52058	3.25315e-13
GALR2	0.0634278	0.149219	0.0625643	0.0212988	0	0.0216626	0.112703	0.012056
GANAB	24.1536	24.1383	24.7383	82.988	76.0375	82.6646	3.26257	2.2213e-208
GAS1	0.123512	0.0614939	0.151434	0.247996	0.178232	0.412908	2.63924	0.0489964
GATM	0.0321551	0.0163466	0.0951781	0.0164396	0	0	0.083801	0.038756
GCH1	0.668807	0.518669	0.581435	0.255652	0.213084	0.279131	0.441796	0.000602853
GDF11	1.29581	1.0956	1.06198	0.523219	0.512493	0.465583	0.429323	7.97933e-13
GDF6	0.0570238	0.143395	0.154396	0.363907	0.317597	0.384679	2.82241	0.000791686
GDPD3	0.434987	0.64265	0.314177	1.06483	0.991159	0.578532	2.04832	0.00657423
GK	1.59227	1.93981	1.47114	0.8512	0.907826	0.623369	0.460222	2.30279e-07
GLB1L	0.861039	0.975491	0.790275	0.30147	0.502228	0.388673	0.461345	8.46643e-06
GLE1	3.4142	3.47111	3.3719	9.5743	8.41826	8.33601	2.35783	3.34179e-42
GLMN	1.58772	1.20211	1.16992	0.677255	0.796866	0.532985	0.476574	3.86578e-08
GMNN	6.2093	7.05956	7.63589	2.4329	2.39222	2.61351	0.335577	2.44614e-61
GNB1L	2.72341	2.74288	3.50652	6.24697	4.29856	5.58415	2.09958	7.21254e-05
GOLGA2	5.40546	5.81103	5.20392	20.4059	20.0919	18.7324	3.52691	7.10068e-178
GOLGA3	4.78873	5.16389	5.07569	10.6654	10.9746	11.4015	2.21217	2.16703e-83
GOLGA8Q	0.133603	0.0333837	0.0325485	0.134023	0.252329	0.140626	3.40768	0.00933188
GPM6B	0.135838	0.257626	0.217827	0.0327976	0.0800628	0.0847838	0.339419	0.00164503
GPR155	0.520232	0.457076	0.357435	0.174412	0.170685	0.196635	0.374766	2.26433e-08
GRIP2	0.0430578	0.0598317	0.0293442	0.117428	0.125316	0.0902816	2.6487	0.000134883
GSDME	26.0685	26.1948	26.2599	12.4573	11.781	10.7834	0.449682	9.74019e-64
GTF2H2	4.19268	4.41938	3.78183	2.28662	2.31586	2.09501	0.495478	2.1216e-18
GTF3A	24.3912	22.7171	24.0746	51.6598	56.1366	54.1143	2.18597	7.02773e-61
GTSE1	4.37091	3.96346	4.05508	2.08391	1.58736	1.65177	0.44175	1.12728e-36
GXYLT1	7.38083	8.02894	7.48547	17.6191	18.6781	19.5852	2.15436	5.5634e-74
HABP4	2.57204	2.64328	3.55676	10.4377	9.21851	9.3938	3.05382	6.62971e-68
HAS2	0.204405	0.113034	0.108661	0.787994	0.662929	0.579133	4.17541	2.01342e-08
HDGFL2	3.76411	3.83257	3.8402	9.83383	9.50568	9.95907	2.72427	4.16363e-52
HEXIM1	5.36097	5.60426	5.51909	12.2371	12.7329	12.9657	2.28909	3.35741e-53
HEXIM2	0.373449	0.642526	0.716409	1.25209	1.41005	1.3605	2.23014	4.26227e-08
HIGD2A	75.5317	81.6419	79.9306	28.5298	23.4251	21.4633	0.334712	3.7905e-68
HIST1H2BD	0.545789	2.00955	0.860027	2.93884	3.19125	1.97776	2.09146	0.000153531
HIST1H2BJ	0.62661	0	0.98468	1.0057	0.587566	1.59329	2.52301	0.0250353
HIST1H2BN	0.217368	0.623436	1.01638	1.20978	0.800586	0.401643	2.19246	0.00560079
HLA-DPA1	1.78307	1.6928	1.28767	0.988165	0.627451	0.697056	0.494885	2.67124e-05
HLF	0.239681	0.27411	0.302038	0.956205	1.20036	1.34108	3.67053	2.60247e-20
HMG20A	7.96941	7.83504	7.1382	3.54511	3.74257	4.07042	0.49237	2.94804e-33
HOXC10	3.52562	3.62097	3.84468	8.37532	7.20106	7.09763	2.00089	1.68233e-16
HOXC4	0.211008	0.107982	0.083175	0.318918	0.276097	0.34682	2.13334	0.0162289
HOXC5	0.129414	0.125664	0.0831453	0.288944	0.353682	0.268653	3.29265	0.0349801
HOXD10	1.6131	1.85997	1.64375	0.547432	0.851443	0.542534	0.429943	6.69276e-07
HOXD11	1.95256	2.10426	2.79108	0.895427	1.08549	0.904155	0.470151	3.6308e-05
HRASLS2	0	0	0.0753449	0.273934	0.232865	0.238642	3.30783	0.0350459
HRCT1	0.797812	0.576789	0.783283	0.989018	1.6069	1.79954	2.23164	0.00501808
HSPH1	63.0175	64.7304	60.7042	26.4227	27.0468	26.8255	0.399637	1.4432e-148
HTR2B	0.855984	0.418897	0.418038	1.26682	1.31093	2.1967	2.54784	0.000480194
HTR7	0.482228	0.314145	0.294383	0.150181	0.227486	0.152378	0.491126	0.00129364
HYAL3	1.09809	1.131	0.720402	1.56064	2.01173	1.63298	2.02624	4.14491e-05
HYDIN	0.0048333	0.0115072	0.0127833	0	0.00506363	0	0.134116	0.00132318
IDI1	11.4796	11.0598	11.6037	6.37665	5.38867	5.99726	0.499631	1.40075e-48
IFNAR2	10.5446	11.1777	10.2173	4.46451	5.05595	4.38807	0.3949	5.979e-59
IFNLR1	0.145917	0.196149	0.224614	0.0814264	0.0323761	0.057148	0.333023	0.000208568
IFT27	0.459851	0.494694	0.817642	2.67677	2.38196	3.10898	4.07217	9.22622e-29
IGFBP3	93.5189	91.2272	102.361	252.892	237.258	265.296	2.63567	5.25801e-85
IGFBP4	1.14991	1.58126	1.58656	4.49472	4.56398	4.24458	3.17525	1.05562e-21
IL1RAPL1	0.06787	0.140437	0.103698	0.0712935	0.0650077	0.0761264	0.475055	0.0082784
IL27RA	8.8319	7.89506	8.40341	3.77833	3.01714	2.69964	0.391425	2.19367e-38
IL6ST	64.5097	67.8568	63.3345	35.2263	34.4001	32.9874	0.476625	1.4828e-75
IMPA1	22.5299	22.7033	20.1858	10.9577	10.6449	11.3377	0.463169	1.14719e-48
INHBA	27.6763	29.3973	25.2489	62.7314	65.807	63.1776	2.15924	3.58951e-68
INHBE	0.0924367	0.0368775	0.05426	0.294006	0.127348	0.221726	3.75939	0.00558312
ITGA11	0.0500719	0.0312139	0.0876503	0.147347	0.144133	0.201823	2.79602	0.000163104
ITGAV	66.6587	69.6501	65.072	28.4336	29.0781	30.8006	0.403576	2.22734e-149
ITPRIPL1	0	0.019848	0.0580914	0	0	0	0	0.0454487
JAK2	1.74739	2.00586	1.96663	0.973551	1.04416	1.07283	0.496828	2.66535e-14
JAM3	0.255837	0.143501	0.40553	0.0722331	0.175319	0.090056	0.418258	0.0268851
JDP2	0.429353	0.445806	0.440401	1.19199	1.1262	1.0577	2.52109	2.24192e-25
JPH2	0.315898	0.36519	0.359284	0.725935	0.696392	0.803557	2.17639	3.49796e-09
JPH3	0	0	0.0116284	0.0116308	0.0325949	0.0951078	7.72274	0.0379561
KAT14	1.00632	1.05101	0.872265	1.85228	2.19719	2.11088	2.05646	1.43703e-09
KATNAL1	6.0745	6.42071	6.04684	2.47379	2.77948	2.72709	0.41148	3.98186e-70
KAZALD1	0.280393	0.324532	0.214193	0.78852	0.76432	0.722793	2.37408	2.21169e-06
KBTBD7	2.24759	2.33638	1.90343	1.07241	1.1165	1.15909	0.482356	3.51975e-11
KCNH7	0.234863	0.24976	0.241727	0.558528	0.492165	0.653445	2.15254	8.10367e-06
KCNJ2	1.60924	1.70727	1.54301	5.31599	4.84245	4.80159	2.87608	6.63514e-35
KCNK6	1.72808	2.11916	1.97261	4.3995	4.62202	5.17565	2.37819	4.54746e-26
KCNMB4	0.0564484	0.0523117	0.0951815	0	0.00626797	0.0467812	0.335537	0.0456525
KCP	0.629408	0.4398	0.574106	1.06738	0.966104	0.904326	2.0915	3.08993e-17
KDM2B	1.40145	1.40256	1.61407	3.31697	3.52069	3.43153	2.3305	1.94997e-45
KIF17	0.210237	0.323497	0.332253	0.585862	0.659991	0.666011	2.19412	6.33876e-06
KIF1BP	15.5832	16.6856	14.7511	7.37869	7.59842	7.97585	0.453785	1.34703e-53
KIF1C	7.18079	7.23262	7.28418	18.2932	18.4232	18.7641	2.55909	4.96978e-121
KIF2A	21.1649	22.0157	20.4061	6.32634	6.2032	5.92276	0.276772	1.55056e-175
KLF17	0.00955644	0.0193071	0.0376467	0.0775918	0.0879293	0.100445	3.34533	0.0012138
KLHL5	9.5862	9.76211	9.60928	3.27855	3.29824	3.2027	0.323987	4.36768e-160
KPNA3	23.8613	22.6529	24.2288	9.7854	10.5306	10.0972	0.400606	1.59322e-93
KRBOX4	5.00397	4.31446	4.64615	1.94705	1.76779	1.55896	0.38161	2.91956e-25
KRT15	1.56606	1.55108	1.61528	3.94851	4.49887	4.46981	3.03162	7.52346e-59
KRT33B	0.225451	0.21707	0.274929	0.737377	0.855019	0.999012	3.79842	2.22367e-06
KRT34	0.234828	0.393437	0.226717	0.800934	1.01083	1.13369	3.56481	2.99982e-09
KRT86	0.051417	0.0901346	0.0871688	0.0303767	0.0394296	0.0165373	0.38508	0.0224415
KSR2	0.00852928	0.0130204	0.0126852	0.0282136	0.0308933	0.0248685	2.36151	0.0336161
KXD1	13.2254	12.2744	12.673	6.11931	5.91531	5.62667	0.484384	8.51813e-46
L2HGDH	0.839443	0.772176	0.776759	0.411156	0.360364	0.386235	0.446008	1.14048e-11
LAMA4	1.70877	2.17058	1.96899	4.3187	4.9149	5.37697	2.45173	2.60977e-43
LAMTOR1	62.4397	57.894	66.724	25.0005	25.5029	23.0841	0.423941	9.92144e-56
LEF1	0.344881	0.448248	0.438317	0.136325	0.197642	0.201215	0.437884	0.000228402
LHX4	0.0435968	0.0565114	0.0673696	0.0317687	0.0128474	0.00666287	0.278118	0.0197148
LIFR	4.62634	4.90513	4.59276	1.42257	1.52594	1.41188	0.290212	4.45844e-104
LIN28B	0.67752	0.480648	0.462574	0.309487	0.226174	0.16119	0.4043	3.60675e-05
LIPG	0.300342	0.425089	0.222045	0.152987	0.142721	0.126459	0.400734	0.00195872
LIX1	0.0123153	0.012652	0.0366169	0.2033	0.0405202	0.286204	7.98762	0.0166185
LMO1	0.0891468	0.089648	0.189612	0.256486	0.225769	0.230167	2.15355	0.00142389
LNP1	1.89346	1.69638	2.14709	4.68542	4.05722	4.40906	2.21488	2.53447e-13
LOC101928841	0.0376431	0.0523551	0.0778313	0.127126	0.0996758	0.1165	2.14322	0.00288469
LOC101929479	0.0374713	0.110842	0.0367259	0	0	0	0.420488	0.0235808
LOC105371921	0.28818	0.244335	0.262998	0.547405	0.791077	0.594843	2.39532	1.0284e-12
LOC107985678	0.0621815	0	0.121664	0.478181	0.193264	0.168383	2.90321	0.0230333
LOC112268219	0.410329	0.278693	0.294173	0.973874	0.982052	0.973869	3.04559	3.14082e-08
LOC388282	0.248115	0.210775	0.285208	0.491882	0.590417	0.513567	2.24179	1.02628e-06
LOC653513	1.47659	1.77776	1.48587	3.45112	3.49401	3.38187	2.09355	8.17784e-43
LONP1	21.1356	21.1999	19.8584	50.998	50.7717	48.7616	2.54997	1.0901e-125
LONRF1	5.45605	6.03762	6.21528	1.19444	1.70237	1.42998	0.22722	6.49869e-68
LPAR4	0.210805	0.311785	0.272442	0.0652771	0.0714311	0.144939	0.368682	0.000346432
LPCAT1	12.3587	11.4624	11.8474	24.5467	24.0275	24.6293	2.08208	8.61118e-69
LRIT3	0.0526071	0.0538646	0.0260176	0	0	0	0	0.0252745
LRRC32	0	0.0379692	0.0373624	0.113202	0.0551128	0.081814	3.54753	0.0213965
LRRC37A3	0.792816	0.613075	0.598074	1.41158	1.44234	1.47058	2.1609	6.58997e-18
LRRC45	4.26953	4.14441	3.68145	8.18166	8.79572	8.76478	2.18013	4.8477e-19
LRRC70	0.195613	0.432651	0.580272	0.408255	0.0638837	0.137859	0.41591	0.0299298
LRRC8A	8.80417	9.12504	8.94914	18.7223	18.7496	17.3872	2.12671	1.46813e-68
LRRC8B	1.60386	1.71808	1.66469	0.463866	0.383806	0.504233	0.249194	2.2304e-61
LYPD6	0.368068	0.412031	0.45689	1.08349	1.02959	0.791011	2.1631	1.47744e-05
MAD1L1	1.20219	1.18256	1.33602	2.4966	2.45986	2.46869	2.06419	3.97252e-23
MAGI1	0.694689	0.712489	0.859888	0.264576	0.393814	0.353878	0.459973	2.56972e-13
MALSU1	26.3304	25.1602	25.176	12.3251	9.89617	12.4934	0.465937	1.88603e-28
MAP3K3	10.5842	10.8772	10.8782	4.76247	4.63913	4.42514	0.446615	3.75665e-56
MAPKAPK3	13.6669	15.2159	14.824	5.61866	5.39863	4.96206	0.378924	1.4499e-65
MBD2	12.9992	12.9423	13.894	2.21633	2.55195	2.54048	0.180636	1.09631e-230
MCAT	4.83293	3.98229	4.87107	1.02289	2.10251	0.956436	0.339098	1.27904e-15
MCIDAS	0.446679	0.451956	0.442731	0.252983	0.184044	0.118594	0.463364	0.00310296
MDGA1	0.286083	0.255896	0.321539	0.850791	0.809617	0.927318	3.2383	5.72924e-15
ME2	22.6628	24.488	23.6399	11.6967	12.4839	11.3422	0.473096	5.85287e-65
MED11	0.661525	1.16434	0.774806	1.83262	2.18273	2.32856	2.05985	5.24175e-05
MEGF6	0.946096	1.02255	0.994976	1.85589	2.11954	2.10862	2.27894	1.22407e-12
MESD	5.23357	5.41488	5.15786	15.0658	14.7053	14.9909	2.67679	4.24826e-82
MEX3A	0.321338	0.249768	0.363328	0.593156	0.712314	0.941712	2.3562	7.23305e-05
MEX3D	4.66601	4.33917	6.04922	11.2965	10.5071	10.0324	2.4028	5.20897e-33
MFSD1	26.5856	28.4253	25.4535	13.5447	13.2903	12.67	0.465652	6.21553e-41
MFSD14A	25.3069	24.8557	23.6816	12.7112	12.6325	12.4442	0.488771	2.61081e-50
MGAM	0.00413997	0.0168017	0.0203943	0.00423043	0	0	0.0835661	0.0386298
MGAT2	18.8366	17.6989	18.9435	6.55097	6.533	6.99724	0.348672	7.48613e-69
MGAT4C	0.120834	0.13489	0.149726	0.344736	0.329988	0.301135	2.123	7.92996e-06
MGAT5	8.54681	8.90805	9.61304	3.37264	3.75481	3.64144	0.389016	1.84629e-92
MICAL2	7.69389	8.27735	8.26214	22.5248	23.5805	21.8102	2.72368	1.06385e-146
MICALCL	0.0844265	0.0573108	0.0763969	0.30954	0.277065	0.149425	3.28714	0.000288237
MLPH	1.36315	1.15039	1.16746	2.37558	2.70123	2.65099	2.12669	3.28235e-23
MOB3B	0.0943567	0.226392	0.219026	0.0326324	0.025586	0.080338	0.261852	0.00037134
MPP7	0.432822	0.44647	0.528136	0.263031	0.203543	0.190153	0.412898	7.51663e-07
MPV17L2	9.11769	9.31765	9.6587	3.80588	4.86011	3.28963	0.476813	1.07862e-13
MRPS14	10.4954	10.1259	10.4301	4.60045	4.12058	4.2521	0.389519	1.56158e-38
MST1	0.050719	0.149664	0.214105	0.349341	0.409266	0.246974	2.44391	0.000168888
MST1L	0.0339962	0.0342955	0.044557	0.0809838	0.151906	0.0720444	2.02645	0.0394445
MT1A	5.15997	10.4676	14.9208	2.30377	3.07807	6.31041	0.471395	0.0029349
MTFR1L	11.0535	11.8412	11.6781	2.9823	2.93013	3.19676	0.297396	5.19363e-69
MTSS1L	13.1628	11.5642	13.3972	28.4929	27.3402	27.6269	2.38222	8.28471e-48
MTUS1	0.127307	0.0846326	0.122989	0.0426908	0.0407733	0.0350261	0.381148	0.000139918
MUC1	0.0287046	0.431765	0.142127	0.390618	0.49133	0.477187	2.79738	0.00937031
MYEOV	0.245569	0.132908	0.195834	0.0444181	0.107918	0.0862235	0.361224	0.0409666
MYH7B	0	0.00547637	0	0.0332864	0.0367252	0	5.95668	0.0281401
MYO18A	1.75341	1.71699	1.70099	4.43204	4.56224	4.4158	2.71325	2.24398e-62
MYO9B	3.67406	3.84434	3.68182	8.37777	8.74835	7.91963	2.2901	6.75032e-69
MYOZ1	0.0294207	0	0	0.0873214	0.143614	0.146602	13.2339	0.0243381
NCAPD3	9.77931	9.13813	9.42935	4.21212	4.44488	4.0859	0.443777	1.37522e-58
NCKAP5	0.0344033	0.0453868	0.0732756	0.205219	0.195406	0.235048	3.44957	3.20029e-13
NDRG2	0.164847	0.215949	0.28687	0.0381916	0.087615	0.025216	0.272785	1.03094e-05
NEB	0.0149957	0.0188407	0.0102571	0.0307421	0.0318757	0.0474498	2.2231	0.000400439
NECTIN2	14.9257	15.0047	14.8345	7.46151	7.39342	6.94522	0.498891	1.53603e-46
NES	0.0745616	0.0864036	0.0282002	0.288906	0.346261	0.332603	5.11398	2.13335e-12
NID2	0.403525	0.469891	0.360516	0.140306	0.155276	0.093691	0.353504	1.62577e-07
NIPA2	35.8738	36.1666	36.2761	18.0555	17.0684	15.6297	0.447512	1.84419e-84
NIPAL1	2.76931	3.24203	2.89793	0.976076	1.02561	1.00318	0.318365	1.18439e-34
NIPSNAP3B	0.265454	0.16307	0.235527	0.0815751	0.087178	0.0343087	0.382527	0.00191806
NIT2	53.4552	49.7408	55.1838	25.6419	24.4826	27.2537	0.499458	1.23991e-44
NKX3-2	0	0.244061	0.173488	0.458818	0.1973	0.678148	3.11664	0.022179
NOTUM	0.199447	0.0559414	0.195888	0.166581	0.25275	0.265242	2.192	0.0478903
NOX5	0	0	0	0.082061	0.0160717	0	Inf	0.0253295
NPAS3	0.0087224	0.00446382	0.0388783	0.0633292	0.0562873	0.0687902	3.12642	0.00541238
NPFFR2	0.420905	0.309036	0.553544	0.311352	0.22102	0.153075	0.498373	0.0265682
NPTX1	0.451281	0.49092	0.397688	1.32183	1.12469	0.793018	2.48429	4.91843e-07
NR2F6	19.5726	18.0002	20.7606	7.73876	7.47166	7.50751	0.445065	1.53663e-25
NUDT4B	0.0938802	0.0643223	0.0930768	0.0163995	0.0516916	0	0.17936	0.0447477
OGFR	2.999	3.58715	3.01066	15.7782	16.8843	14.221	4.91222	8.38152e-114
OLA1	44.5817	40.3415	41.1574	11.9116	10.9216	11.4206	0.254862	6.47222e-109
OLFML2A	0.280835	0.188149	0.304432	0.0938118	0.0587766	0.0910562	0.344714	8.02906e-06
OLFML2B	0.80587	0.815957	0.878134	2.09847	1.97978	2.33811	2.57468	9.41392e-28
OPRL1	0.137073	0.286426	0.163771	0.0602637	0.0859155	0.0979229	0.372259	0.019023
OR12D2	0.769185	2.38428	1.71462	0.690371	0.55213	0.322895	0.298249	0.0261143
OR2H1	0.0451928	0.111637	0.107959	0.028082	0.0196767	0.0516908	0.329152	0.0211676
OSBPL5	0.346008	0.256495	0.373531	1.45137	1.23449	1.32478	3.59652	2.17314e-31
OTUB2	3.20948	3.03901	3.31276	7.86808	7.83296	8.03218	2.49569	6.77136e-54
PADI2	1.41188	1.132	1.38625	3.42782	3.17071	4.13991	2.71107	6.51354e-10
PAK4	11.1049	9.24937	10.8125	2.86027	2.62575	2.95684	0.3053	2.31059e-54
PAQR6	0.0811399	0.0603399	0.0198696	0.161459	0.115303	0.132679	3.0317	0.0164735
PARP16	1.27641	1.03014	1.32977	2.8032	2.74573	3.09299	2.33638	1.07739e-17
PBRM1	3.93185	3.9707	3.5878	1.73376	1.61356	1.73257	0.429918	4.43307e-51
PCBD1	80.6758	73.9854	78.0536	8.2468	7.41121	7.33905	0.113423	0
PCDH10	0.0750775	0.110132	0.0587738	0.167154	0.189912	0.23382	2.32216	0.000342287
PCNT	1.11231	1.34157	1.13217	2.6325	3.08537	2.78885	2.4097	4.33831e-21
PCNX3	3.24396	3.51804	3.43225	7.92293	7.91027	8.55322	2.54284	7.33369e-23
PCSK4	0.0324962	0.0479456	0.0479978	0.158167	0.0868184	0.0969091	3.55166	0.000499003
PDE6A	0.0288553	0.0293308	0.0455516	0.106506	0.109179	0.11988	2.31056	0.00751086
PDGFD	1.60657	1.97966	1.78355	0.447576	0.529241	0.369129	0.227109	1.24809e-25
PDZD7	0.0232491	0.0541846	0.0229278	0.162239	0.0965483	0.0807588	2.87266	0.00407402
PDZK1IP1	262.623	245.801	274.886	86.0935	77.8653	87.754	0.350433	5.0794e-94
PEG10	50.6112	48.8311	53.2397	120.795	131.133	149.589	2.52682	1.19837e-29
PFKL	5.94946	5.86165	6.77909	13.4368	13.8529	14.4877	2.36696	3.08706e-18
PFKM	17.7622	18.2704	18.938	8.86401	8.49219	8.90305	0.481167	1.44832e-67
PFN2	142.138	145.786	156.907	71.0182	71.9107	71.125	0.444839	3.41127e-97
PGAP2	2.60754	2.3118	2.48627	1.29584	1.04136	1.08214	0.47188	1.12759e-14
PGF	0.555045	0.229681	0.368913	0.0564255	0.0807319	0.238719	0.38095	0.0392958
PIM2	16.9165	17.5863	17.0396	3.88731	3.73469	3.38138	0.227173	2.04321e-105
PKIB	0.711102	0.54685	0.681608	0.238884	0.366816	0.128326	0.376485	7.11116e-06
PLAT	6.71728	6.06553	6.52	2.83654	2.80382	2.83383	0.45905	1.27702e-26
PLEKHH1	0.151651	0.103866	0.149905	0.0495583	0.104067	0.0454309	0.482245	0.00328339
PM20D2	2.7604	2.96422	2.89769	1.15648	1.52355	1.41673	0.446857	1.03547e-29
PNKD	34.6725	33.9283	34.9983	16.5415	14.7764	14.3519	0.479664	6.94189e-70
PNLIPRP3	0.688235	0.411676	0.357883	0.278365	0.340249	0.182499	0.462829	0.000913185
PNMA2	1.81259	1.86424	2.01545	0.67989	0.610154	0.715061	0.33718	2.51039e-22
PNMA8B	0.077621	0.057676	0.0573296	0.210925	0.288896	0.318608	4.57518	1.02723e-06
PNRC2	53.4303	54.1391	51.661	27.4851	27.9698	27.1081	0.475696	1.94453e-72
POLR2D	9.71106	9.29393	9.11274	27.7669	25.7115	27.2036	2.7615	7.44085e-83
POLR3G	9.71409	9.02893	8.91672	4.94524	4.60262	4.39991	0.47536	1.10432e-42
POLR3K	38.8654	39.763	34.3993	16.3149	14.1538	15.074	0.408526	1.60645e-33
PPP1R14C	0.552971	0.445299	0.261684	0.301462	0.112584	0.204926	0.470804	0.00786748
PPP1R3D	6.9683	6.50273	6.74486	2.61778	2.15107	2.6749	0.366699	5.21299e-31
PPP1R9B	3.22406	3.30474	2.95618	8.57893	7.82343	8.14722	2.73215	6.78946e-77
PPP2R1B	7.08396	6.94862	6.48023	1.95449	2.0009	2.2526	0.289982	1.18814e-133
PPP2R2B	0.064445	0.0389007	0.0886792	0.30005	0.43315	0.310868	4.97498	2.59574e-07
PQLC3	3.05425	3.39894	3.31911	0.904608	1.11856	1.26098	0.357057	2.92422e-35
PRDX4	36.3041	36.4152	36.0709	76.5821	72.574	71.7795	2.07011	9.39423e-62
PRELID2	1.66736	1.88899	1.57951	0.592575	0.573674	0.732797	0.392254	7.22666e-45
PREX1	2.31373	2.22689	2.09399	6.25701	6.70251	6.55695	2.99335	6.28225e-58
PRKAG2	10.5864	10.3203	10.4409	5.08061	4.24631	4.29265	0.42937	6.06357e-90
PRMT6	4.26474	4.65128	4.07006	10.2627	11.4933	10.6897	2.47946	3.50866e-35
PRNP	37.0414	38.5963	34.671	18.6967	17.8138	16.5876	0.467858	1.01946e-55
PRRT2	0.0625015	0.17214	0.12393	0.277016	0.296542	0.347934	2.51944	0.00271006
PRRX2	0.619905	0.353143	0.554844	1.04681	1.27714	1.09047	2.31614	0.000686097
PRX	0.124321	0.087027	0.107238	0.196573	0.278723	0.360227	2.41094	0.000894804
PSENEN	24.5564	26.7621	28.1617	6.3516	7.13012	7.04161	0.255155	8.7704e-71
PSMB4	349.282	337.222	339.381	153.044	154.976	152.745	0.494071	3.34713e-79
PTER	12.3258	12.5834	11.2973	3.09349	2.86511	2.52808	0.222933	4.29824e-128
PTGDS	0.24785	0.242459	0.239767	1.26047	0.379186	1.10263	3.11799	0.00879987
PTGES3	83.4939	81.0835	87.9751	44.501	41.5542	36.7303	0.477823	8.94223e-76
PTGFRN	24.6139	23.02	24.9163	8.52225	7.62809	8.05828	0.335462	7.33022e-115
PTPN22	0.0577186	0.0771009	0.0820765	0.0173233	0.0376385	0.0101942	0.168864	1.37414e-05
PTPRJ	17.3711	17.3643	18.5843	39.4829	41.6422	42.7628	2.22755	6.43484e-117
PURA	4.04836	4.09865	4.19684	1.86212	2.08949	2.47998	0.488648	7.75534e-21
R3HCC1	2.51948	2.37355	2.17598	7.76111	9.06311	8.97397	3.56716	1.64853e-34
RAB11FIP3	1.49916	1.68417	1.38942	4.06335	4.10043	4.06913	2.63924	2.21931e-51
RAB15	3.05832	3.52591	3.56229	1.35194	1.1273	1.15025	0.33972	4.89635e-35
RAB23	5.19406	4.22972	4.41118	1.41592	1.51415	1.05898	0.265834	2.40223e-26
RAB6D	0.203465	0.226423	0.202918	0.525093	0.519822	0.350016	2.12551	0.00648847
RAB8B	6.36213	5.97468	5.75899	2.9038	2.9508	2.87419	0.451155	1.6884e-49
RABL6	8.58912	8.44867	8.40655	22.9842	23.9817	23.3586	2.80775	4.01612e-77
RAD1	8.8629	8.42617	7.97301	3.94498	4.43688	4.28267	0.477023	3.87329e-36
RAD23A	11.0562	10.5549	10.8529	23.7733	26.3715	24.8627	2.40247	1.48113e-39
RASA2	3.87199	3.84473	3.66665	1.30659	1.25882	1.224	0.31092	1.73627e-67
RASL11B	0.457215	0.317269	0.421471	0.0584052	0.0588021	0.151405	0.209007	0.000662617
RASSF8	9.93776	10.5837	9.31898	4.95245	5.23426	4.72334	0.46369	1.83414e-40
REEP2	0.288938	0.28706	0.239811	0.506564	0.759623	0.582037	2.28118	0.00214026
REEP3	5.9964	6.27286	5.63393	2.39242	2.60459	2.88047	0.410172	4.02904e-83
RELN	4.47983	4.68128	4.36451	1.73371	1.81852	1.82072	0.396473	1.53594e-73
RFWD3	22.6002	23.071	22.0952	11.6303	11.8888	10.9894	0.486823	8.8546e-72
RGS19	1.05487	0.693952	0.783863	2.53504	2.75453	2.69946	3.23768	9.06691e-31
RGS9	0.106098	0.0948872	0.0694735	0.29724	0.248526	0.386376	2.79474	1.57927e-05
RMND5A	17.3186	18.051	17.6926	8.15984	8.59198	8.22468	0.444116	3.71454e-74
RNF40	12.6466	11.8	12.5862	4.5772	4.31975	4.08056	0.379067	2.70191e-97
ROM1	0.471094	0.521786	0.451667	1.21328	1.3225	0.819904	2.20222	0.000144175
RPA1	17.1237	16.4834	18.0899	4.79847	5.25445	5.05946	0.283742	9.78044e-152
RPL26L1	10.4011	10.6601	11.372	25.6443	22.0943	21.2751	2.21985	1.44596e-32
RPP40	2.37945	2.57576	2.71054	1.41148	1.42648	1.38735	0.475906	1.31516e-14
RRAGD	1.41504	1.18132	1.19226	0.279952	0.360849	0.382443	0.243371	5.74908e-27
RRBP1	9.272	9.55154	10.1123	28.2649	27.6301	25.9792	2.8082	3.28426e-150
RSPO3	0.786277	0.83569	0.789607	2.42553	2.15353	2.14611	2.60372	8.12937e-27
RTKN2	1.08481	1.185	1.22748	0.419371	0.542365	0.513519	0.376147	2.37198e-22
SAMD11	0.984147	0.472832	0.821588	1.20391	1.35963	1.7666	2.10343	0.000112377
SAMD14	0.0691561	0.0259829	0.0170603	0.121342	0.118048	0.101298	3.34562	0.000412385
SBK3	0	0.140285	0.173149	0.274726	0.292052	0.222239	2.24081	0.0441914
SCARA3	1.44683	1.31269	1.48303	3.09395	2.93297	3.57282	2.227	2.02218e-24
SCUBE3	0.0544271	0.033088	0.0323149	0.011054	0	0	0.183704	0.0152829
SDC4	48.3897	47.078	48.4455	129.136	131.27	131.835	2.62445	7.68979e-152
SEMA4F	1.3695	1.39907	1.46361	0.653214	0.711784	0.783006	0.491747	7.22332e-19
2021-09-07	38.0281	36.2535	35.7381	7.38974	6.96547	7.53036	0.18361	0
SERPINB2	0.178695	0.283814	0.489898	0.183749	0.0855434	0.0906052	0.320435	0.0138869
SETD7	6.28916	7.54947	6.24272	23.0104	23.6305	24.0431	3.30275	1.84493e-195
SF3B2	28.3854	27.5311	28.4912	57.9304	57.2682	56.366	2.03615	2.97886e-84
SFRP4	0.431839	0.530757	0.72848	1.171	1.34457	1.43833	2.16096	6.37775e-06
SGPL1	13.25	13.5046	13.7604	2.52619	2.81581	2.8351	0.197138	6.32203e-218
SH2B1	1.93475	1.80617	2.1227	4.23328	3.74547	3.36772	2.0265	1.67128e-27
SH3BGRL2	0.859454	0.83632	0.842611	0.422839	0.416665	0.425835	0.46625	3.71348e-07
SH3GL3	0.0142168	0.0364038	0.0423902	0.0514759	0.0228012	0.0554614	2.63752	0.0423249
SH3PXD2A	0.482803	0.568339	0.405673	0.981143	1.23262	1.07132	2.32612	3.02575e-15
SHISAL1	8.58858	9.09004	7.65669	3.37101	4.06923	2.92344	0.410548	8.25436e-22
SINHCAF	28.1465	26.1085	25.4521	10.3603	9.15543	9.13872	0.348815	5.75911e-92
SLC10A5	0.416096	0.665661	0.318752	0.0961218	0.207422	0.334656	0.374018	0.0261954
SLC19A3	0.581243	0.472638	0.599673	0.202598	0.274261	0.167798	0.418135	1.33337e-06
SLC23A3	0.0759674	0.0254184	0.0247586	0.0500077	0.0246984	0.172975	2.48456	0.0156501
SLC25A23	6.04667	5.39016	6.39525	2.52645	2.35273	2.80919	0.474686	2.41086e-20
SLC25A39	36.6685	35.9715	41.998	9.45802	9.25465	10.4134	0.298866	1.32547e-68
SLC25A42	0.395932	0.220284	0.159674	0.601778	0.549162	0.762156	2.485	5.63927e-05
SLC30A9	28.4624	28.3746	29.9907	13.2028	12.4442	13.3987	0.410542	3.38987e-91
SLC44A3	0.192711	0.179986	0.131032	0.0454659	0.170882	0.0161539	0.385451	0.00178216
SLC45A1	0.222751	0.219234	0.169507	0.337709	0.360339	0.498946	2.03179	0.021769
SLC45A3	5.24304	5.14152	5.20934	1.97629	2.13461	2.02266	0.413985	2.25091e-22
SLC6A13	0.0384033	0.0128571	0.0501537	0.0901738	0.154172	0.195106	4.5197	6.36841e-05
SLC6A6	25.9556	24.1836	26.0204	52.4223	52.6249	60.6126	2.13779	2.41565e-21
SLC7A2	1.3552	2.04625	1.81281	0.874037	0.863134	0.808272	0.454616	6.47997e-07
SLC7A7	0.25913	0.392849	0.560356	0.209733	0.212215	0.162027	0.466714	0.019852
SLFN12L	0.0690915	0.0704417	0.0597766	0.0266394	0.0183365	0.0096073	0.252419	0.0158074
SLX1A	0.0802423	0.152021	0.15165	0.149091	0.343951	0.0661084	2.12252	0.0271891
SLX1B	0.0802423	0.228032	0.0758251	0.298183	0.343951	0.264434	2.04755	0.0274115
SMURF2	14.2107	13.5589	13.7919	7.08331	7.05302	6.79257	0.48414	2.18572e-58
SNCG	0.321617	0.313996	0.265095	1.0395	1.11901	0.777894	2.79101	6.66868e-08
SNPH	1.63945	1.39134	1.63599	3.34763	3.21702	3.11831	2.14024	2.21937e-23
SOD2	205.58	232.823	194.074	111.887	107.24	91.6696	0.477298	2.01633e-18
SOWAHD	0.701459	0.723554	1.03922	2.48239	2.04413	3.69845	3.81241	0.000142979
SOX12	4.78461	4.36566	4.65895	8.81292	9.89849	9.53978	2.16429	9.79648e-24
SOX9	3.82359	3.87592	4.15072	1.46943	1.67928	1.48962	0.410997	2.77984e-21
SPATA5	0.766328	0.837015	0.714908	0.370739	0.316532	0.361487	0.427839	2.26274e-30
SPG21	36.9834	36.7529	34.6148	19.0447	17.6748	17.087	0.486129	6.16865e-56
SPINK1	0.465157	1.12332	1.19723	0.432152	0.457206	0.70543	0.374346	0.00307877
SPRED3	1.3319	1.46899	1.19043	0.579602	0.740743	0.60248	0.492282	1.33613e-10
SPTBN5	0.00721343	0.00355116	0.0105669	0.0285272	0.0200569	0.00995364	3.67823	0.0167439
SPTLC2	6.89311	6.50987	7.36459	2.21822	2.62833	2.72042	0.368377	8.26356e-59
SRPK1	24.6982	25.4177	25.0298	5.03504	5.88332	4.12374	0.195164	2.30078e-265
SSC5D	0.0648307	0.0508865	0.0506175	0.202339	0.181353	0.140936	3.24064	2.61475e-05
SST	0	0	0	0.517947	0.251309	0.500856	Inf	0.0231993
SSTR5	0	0.208528	0.0260775	0.36525	0.166067	0.272488	3.79016	0.0114946
SSX1	1.23382	0.914757	1.48693	3.2701	3.32072	3.32635	2.36183	2.09966e-11
SSX7	0	0	0.0261299	0.0269014	0.0277332	0	8.6751	0.0149946
ST3GAL6	0.270376	0.358381	0.256811	0.176281	0.147676	0.104228	0.484585	0.00182504
ST8SIA6	0.115191	0.0748708	0.072159	0.228244	0.260355	0.336934	2.58421	6.16756e-06
STK38	4.85109	5.03496	5.02449	10.3605	11.2731	11.8974	2.10163	3.51172e-43
STRADB	24.727	25.4241	23.106	9.98674	8.78625	8.07953	0.348334	1.46507e-86
STX12	5.93856	6.42473	6.04617	20.3934	19.394	18.7924	2.86832	4.07219e-45
SVEP1	0.326547	0.234366	0.254578	0.512245	0.455923	0.720108	2.05015	6.27729e-05
SYNE3	0.0509513	0.0256592	0.0446442	0.0603635	0.105899	0.0556049	2.18027	0.00266756
SYT13	4.20569	3.59018	3.84627	8.57426	8.36821	8.72807	2.16148	7.47291e-44
TACSTD2	0.0651401	0.221937	0.0314184	0.289258	0.390561	0.294415	3.21654	0.0189045
TADA3	7.30655	8.01816	7.49148	2.86151	3.28268	3.35537	0.424325	3.76456e-41
TAL1	0.0775519	0.0627375	0.0844266	0.0316992	0.0315266	0.00801795	0.313296	0.0302393
TBC1D10B	4.7571	4.0707	4.467	12.6195	12.9795	12.1218	2.93674	3.15573e-70
TBC1D30	0.12853	0.125144	0.137459	0.0385425	0.0449727	0.040829	0.277369	6.25216e-06
TCAP	0.131211	0.126103	0	0.381002	0.35724	0.476407	4.04992	0.013314
TCF21	0.0258066	0	0.0256697	0.0391728	0.105543	0.187447	6.69195	0.03338
TCF3	2.4444	2.58135	2.77946	4.58505	5.18372	5.06097	2.12988	1.03896e-22
TCF7L1	0.941565	0.719058	0.798846	2.58036	2.04938	2.44254	2.72121	5.24891e-16
TCTN3	16.8436	17.3558	18.5313	8.571	8.11466	8.01379	0.47294	4.34485e-46
TFEC	0.0828233	0.0740758	0.0944068	0.0374999	0.0480753	0.0224491	0.337577	0.00650262
TGFB2	10.9749	10.688	11.7978	4.9269	4.41856	5.06596	0.422571	5.99166e-66
THBS1	58.7093	52.1941	61.8043	144.536	150.023	185.724	2.6986	1.21624e-17
THBS4	0.0717145	0	0	0.0621424	0.1228	0.0728892	3.03773	0.00675693
TM4SF1	45.1774	43.4335	45.0221	110.417	106.371	107.396	2.23724	5.51189e-74
TM4SF4	0.260943	0.188952	0.255868	0.918335	0.597376	0.667917	2.99502	0.00199538
TMC4	0.082325	0.108847	0.107452	0.570132	0.260128	0.53937	2.74	0.0044724
TMCC2	2.39167	2.49034	2.3355	0.807017	0.65822	0.720483	0.308372	1.7032e-38
TMED10	39.917	44.4681	40.2113	17.7102	17.6478	17.0689	0.394076	2.33923e-71
TMEM130	1.66428	1.3313	1.5995	2.94356	2.78597	4.37347	2.25811	0.00109285
TMEM154	1.72771	1.43604	1.51442	0.831968	0.972076	0.628307	0.485864	4.0922e-13
TMEM155	0.176119	0.139399	0.289796	0.485978	0.351953	0.345906	2.49535	0.000791786
TMEM169	0.158616	0.271306	0.167392	0.0373367	0.141119	0.106934	0.421988	0.0107163
TMEM170A	9.8119	9.70254	9.85097	2.84455	2.87384	3.02021	0.303211	2.16404e-94
TMEM179	0.00977047	0	0.00958909	0.00981346	0.0281677	0.0325809	4.86201	0.0320181
TMEM216	0.828508	0.757078	1.37911	2.62547	2.31771	2.57587	2.03209	7.12911e-07
TMEM237	4.3772	4.25605	4.42227	1.94453	1.58292	1.96428	0.407143	7.7599e-41
TMEM241	1.11207	1.23949	1.02102	0.591857	0.531229	0.478729	0.499185	2.42158e-12
TMEM250	18.6051	17.2366	18.8794	2.77522	2.2942	1.98718	0.143966	1.12795e-186
TMEM26	0.169089	0.160742	0.215539	0.0782981	0.0451966	0.104333	0.353994	0.000157308
TMEM37	0.616947	0.457858	0.686612	0.321663	0.211695	0.424454	0.476662	0.00987992
TMEM54	27.5864	27.6801	29.27	14.3995	13.776	11.9868	0.489839	7.40368e-29
TMEM64	27.9186	26.7678	25.9943	10.0018	8.73172	10.7293	0.3362	1.01596e-110
TMEM74	0.287297	0.24382	0.209545	0.13297	0.0754775	0.171441	0.451693	0.0030976
TNFAIP1	18.097	17.203	18.1956	3.248	3.14447	3.69742	0.195155	1.01994e-203
TNFAIP8L3	0.298302	0.444179	0.462567	0.144303	0.24533	0.170433	0.463978	0.00602804
TNNC1	0.0737325	0.341756	0.199518	0.929238	0.793071	0.891925	3.58428	0.00235468
TOMM22	22.162	23.0425	23.1696	51.523	48.2335	44.6957	2.05172	3.50745e-23
TOMM70	38.136	39.1029	37.9651	20.4527	19.7107	20.5754	0.490873	4.50934e-73
TOP1MT	4.27532	3.82147	4.61744	9.71772	9.24636	8.63976	2.1426	1.86996e-36
TPM4	12.3152	12.6358	12.8777	57.0101	51.9687	53.7253	4.11582	0
TRIB3	7.44943	7.83495	7.66862	15.5458	16.8356	13.9156	2.17967	4.5942e-32
TRIM25	45.255	47.4453	45.459	18.8599	20.0983	18.1266	0.416155	1.29189e-126
TRIM36	0.708173	0.978806	0.740247	0.522492	0.450448	0.419427	0.49813	5.65283e-07
TRIM55	6.6792	5.96142	6.26321	17.7446	15.9957	18.233	2.62866	2.00728e-75
TRIM7	0.0814688	0.0810733	0.0489713	0.100412	0.165343	0.104994	2.02449	0.0135154
TRIM73	0	0	0	0.0852585	0.0800018	0.0397646	8.68366	0.0151139
TRIOBP	0.783194	0.954681	0.845112	2.05919	1.96188	2.38376	2.54031	1.39932e-15
TRMT2B	3.40246	3.5281	2.98598	1.28996	1.07034	1.10037	0.353692	5.10218e-32
TSHZ1	0.442053	0.514614	0.421652	0.9733	1.27637	1.21705	2.60016	6.96436e-13
TTC25	0.072434	0.0624112	0.101328	0.157708	0.148581	0.243844	2.56308	0.00155725
TTC34	0.0169998	0.00851958	0.0084152	0.075666	0.0243603	0.0636469	4.89088	0.0135627
TTLL11	0.0469069	0.0476302	0.06976	0.136419	0.140612	0.164379	2.33052	3.48736e-05
TTLL3	0.126393	0.0786674	0.129367	0.193542	0.161592	0.15279	2.31805	0.0130386
TUBB4A	0.889037	0.72793	1.25344	0.174536	0.366015	0.318186	0.330849	4.46245e-05
TYW5	3.52143	3.40784	3.11231	1.56115	1.50572	1.46497	0.415688	6.23616e-30
UBE2D4	3.95826	3.75597	3.7763	1.59168	1.9223	1.83943	0.468322	4.66443e-23
UBE2W	9.59958	9.23831	8.94923	2.93619	3.0707	3.06943	0.291543	1.55504e-114
UBQLN2	16.0808	15.7367	17.2926	4.657	4.33379	3.89217	0.258181	1.65502e-113
UCP1	0	0.0405663	0.0234558	0	0	0	0	0.049554
ULBP1	0.111508	0.148798	0.13276	0.0685938	0.0480597	0.0126651	0.364029	0.0284197
USP2	0.235108	0.0989615	0.158553	0.0611786	0.107368	0.011798	0.350777	0.0230729
USP38	4.12083	4.43112	4.17303	1.79057	2.11067	1.9425	0.413738	1.95439e-45
VEZT	7.75271	7.75436	8.51444	3.95061	4.25743	4.43995	0.46252	2.64863e-57
VGLL4	8.07756	7.93279	7.82248	17.0252	16.5957	16.2199	2.12511	1.36311e-65
VIT	0	0.00859734	0	0.017272	0.0176395	0.0364259	14.0993	0.0135767
VOPP1	4.50094	4.54316	4.81406	9.98757	9.8816	9.8373	2.13761	1.18115e-61
VTA1	17.7343	18.3162	18.2836	3.76293	3.18393	3.17565	0.174009	2.05996e-180
WBP4	2.60556	2.60758	2.20262	6.77837	6.65206	6.29992	2.41597	5.3025e-35
WDHD1	3.95868	3.84436	4.03562	2.0643	2.42892	1.65948	0.485532	1.32198e-24
WNT2	0.495386	0.361216	0.433996	0.797667	0.959908	1.13239	2.2987	1.0016e-05
XK	0.228034	0.267465	0.32109	0.0812004	0.0402097	0.0852442	0.250992	5.88825e-11
XKR4	0.228112	0.12964	0.0843922	0.47866	0.508645	0.386306	3.03636	2.47026e-05
XKR5	0.0437549	0.0694577	0.0492992	0.0888457	0.0828466	0.156647	2.0314	0.0291678
XPC	4.25531	4.37604	4.22986	11.4141	11.6808	12.5175	2.77997	3.88669e-91
XRCC6	127.644	116.831	121.872	56.8085	58.3533	57.0387	0.456873	1.05607e-108
ZBTB12	0.940187	0.480758	0.742866	1.59883	1.70755	1.44818	2.22263	8.08388e-07
ZBTB42	0.371205	0.183288	0.257087	0.566822	0.389532	0.732267	2.26515	0.0108786
ZCWPW1	0.187074	0.159021	0.126323	0.417243	0.240039	0.370074	2.24613	4.57964e-05
ZDHHC16	5.46925	5.15571	6.71877	15.6497	15.4293	17.3192	2.73544	4.35855e-74
ZFYVE28	0.219839	0.181912	0.308523	0.485029	0.45077	0.469783	2.14381	4.87207e-13
ZIC5	0.470293	0.298114	0.532027	0.182069	0.209512	0.119749	0.396244	0.000213509
ZNF106	6.84128	7.61354	6.69724	2.46712	3.05386	2.71815	0.377921	1.04858e-49
ZNF114	0.253674	0.189254	0.302566	0.800514	0.775284	0.676884	2.72982	1.04002e-07
ZNF124	1.72067	1.71211	1.94441	0.807969	0.875349	0.936216	0.492021	1.22668e-12
ZNF160	1.13617	1.36411	1.05693	2.30838	2.64272	2.74898	2.08504	7.21261e-19
ZNF17	0.40688	0.486998	0.400651	1.3628	1.22299	1.61324	3.1285	7.68952e-13
ZNF18	0.205256	0.284333	0.295765	0.631885	0.60447	0.503529	2.06742	7.04215e-07
ZNF227	0.789779	0.950707	0.866217	1.85385	2.29117	1.74526	2.03377	6.32809e-11
ZNF30	0.425801	0.512369	0.354764	0.056427	0.141474	0.149634	0.274968	6.49736e-08
ZNF415	0.273878	0.268199	0.247723	0.583554	0.612183	0.783701	2.33008	1.64302e-06
ZNF420	0.359814	0.420187	0.334984	0.170122	0.146567	0.182137	0.414924	1.79268e-05
ZNF468	1.25635	1.58773	1.59406	3.79989	4.4129	4.45844	2.63602	2.24889e-36
ZNF469	0.907305	0.787754	0.925606	1.62199	1.84116	1.71848	2.15323	2.13095e-16
ZNF525	0.420944	0.514049	0.381721	1.0248	1.07619	1.08155	2.08723	7.41783e-10
ZNF596	0.183759	0.262924	0.182456	0.501235	0.356798	0.467114	2.05015	0.000101961
ZNF614	3.77653	3.48848	3.72745	1.91764	2.16079	1.92145	0.496048	1.5797e-20
ZNF616	0.254866	0.336962	0.178245	1.91708	1.29322	1.50493	5.34833	5.26986e-15
ZNF652	1.38782	1.61777	1.43724	3.66386	3.62468	3.70656	2.29101	7.36051e-46
ZNF66	0.195405	0.177757	0.150233	0.0889399	0.0705328	0.0998107	0.423891	0.00327285
ZNF670	2.05959	1.91089	2.17148	1.05273	1.00602	0.888542	0.436465	1.29623e-12
ZNF688	0.33843	0.334663	0.309886	0.821229	0.7995	0.622128	2.07766	8.28728e-05
ZNF76	1.0836	0.939875	1.13546	2.37671	1.83776	2.06072	2.12014	6.39593e-19
ZNF765	0.585019	0.745978	0.619257	1.89303	1.61114	1.8916	2.64393	1.34734e-15
ZNF766	0.959296	1.0684	1.29853	2.76055	2.56888	2.65346	2.29912	1.48993e-21
ZNF793	0.0214319	0.0221186	0.0159808	0.0837948	0.0534403	0.0444299	2.61126	0.0491647
ZNF83	0.858925	1.06531	0.964911	3.7116	3.44205	2.93432	2.85749	1.78832e-18
ZNF836	0.138809	0.180124	0.137098	0.498194	0.403859	0.568154	2.7377	1.17637e-07
ZNF845	0.69313	0.811002	0.613372	1.66457	1.84375	1.89977	2.29863	5.37174e-17
ZPLD1	0.153475	0.144583	0.152031	0.574251	0.353707	0.422901	2.4606	0.000304246
ZSCAN31	0.650678	0.68887	0.615724	1.41864	1.49609	1.51095	2.06883	1.32212e-15
ZSWIM9	0.455992	0.417604	0.367182	1.904	1.50002	1.58478	3.75747	3.74464e-29
ZW10	1.91621	2.31926	1.81359	7.09437	6.7627	6.55661	3.02671	4.14331e-47
